# Supplementary material for: Plasma proteome and metabolome characterization of an experimental human thyrotoxicosis model
Source: BMC Med. 2017 Jan 9;15:6. doi: 10.1186/s12916-016-0770-8 (PMC5220622; doi:10.1186/s12916-016-0770-8)
Supplement: Additional file 2: Table S1. — Results from mixed-effect linear regression analyses with serum FT4 concentrations as exposure and metabolites as outcome. Table S2. Results from mixed-effect linear regression analyses with serum FT4 concentrations as exposure and protein levels as outcome. (XLSX 88 kb) [file 12916_2016_770_MOESM2_ESM.xlsx]

## Sheet: table S1 Metabolites
Table S1 Results from mixed-effect linear regression analyses with serum FT4 concentrations as exposure and metabolites as outcome.
Metabolite	N	Class	Pathway Assignment	β (SD)a	FDR (SD)b
N-acetylalanine	80	Amino Acid	Alanine and Aspartate Metabolism	1.84e-03 (3.87e-04)	1.15e-01 (8.96e-02)	0.115011
alanine	80	Amino Acid	Alanine and Aspartate Metabolism	-2.54e-03 (6.40e-04)	2.30e-01 (1.52e-01)	0.230441
asparagine	80	Amino Acid	Alanine and Aspartate Metabolism	-6.93e-05 (8.82e-04)	8.11e-01 (1.60e-01)	0.811104
creatine	80	Amino Acid	Creatine Metabolism	1.00e-02 (8.33e-04)	7.46e-04 (1.44e-03)	0.00074559
creatinine	80	Amino Acid	Creatine Metabolism	-2.05e-03 (2.81e-04)	1.90e-02 (2.25e-02)	0.0189625
glutamate	80	Amino Acid	Glutamate Metabolism	7.15e-04 (9.47e-04)	8.11e-01 (1.57e-01)	0.811228
pyroglutamine*	80	Amino Acid	Glutamate Metabolism	-1.72e-03 (1.45e-03)	5.67e-01 (2.39e-01)	0.567429
glutamine	80	Amino Acid	Glutamate Metabolism	-8.61e-05 (2.86e-04)	8.67e-01 (9.83e-02)	0.866725
5-oxoproline	80	Amino Acid	Glutathione Metabolism	-1.44e-03 (6.28e-04)	4.68e-01 (2.16e-01)	0.468444
threonine	59	Amino Acid	Glycine, Serine and Threonine Metabolism	-2.93e-03 (8.09e-04)	3.08e-01 (1.76e-01)	0.307857
sarcosine (N-Methylglycine)	77	Amino Acid	Glycine, Serine and Threonine Metabolism	1.41e-03 (7.85e-04)	5.78e-01 (2.22e-01)	0.578206
beta-hydroxypyruvate	69	Amino Acid	Glycine, Serine and Threonine Metabolism	-2.43e-03 (7.07e-04)	2.95e-01 (1.60e-01)	0.29512
N-acetylglycine	80	Amino Acid	Glycine, Serine and Threonine Metabolism	1.11e-03 (1.67e-03)	7.50e-01 (1.82e-01)	0.749736
betaine	80	Amino Acid	Glycine, Serine and Threonine Metabolism	2.39e-03 (4.96e-04)	1.27e-01 (8.19e-02)	0.126898
serine	80	Amino Acid	Glycine, Serine and Threonine Metabolism	-2.66e-03 (6.10e-04)	7.82e-02 (8.80e-02)	0.0781671
glycine	80	Amino Acid	Glycine, Serine and Threonine Metabolism	-3.93e-03 (5.53e-04)	7.78e-03 (1.25e-02)	0.00777928
N-acetylthreonine	67	Amino Acid	Glycine, Serine and Threonine Metabolism	8.80e-04 (6.34e-04)	6.00e-01 (2.34e-01)	0.599783
N-acetylserine	78	Amino Acid	Glycine, Serine and Threonine Metabolism	8.21e-05 (5.48e-04)	8.20e-01 (1.57e-01)	0.820168
dimethylglycine	79	Amino Acid	Glycine, Serine and Threonine Metabolism	1.80e-03 (8.27e-04)	4.80e-01 (2.31e-01)	0.47956
3-methylhistidine	75	Amino Acid	Histidine Metabolism	-5.78e-03 (2.15e-03)	5.93e-01 (1.47e-01)	0.593463
1-methylimidazoleacetate	80	Amino Acid	Histidine Metabolism	-7.96e-04 (8.30e-04)	7.75e-01 (1.51e-01)	0.775324
histidine	80	Amino Acid	Histidine Metabolism	2.04e-04 (4.85e-04)	8.35e-01 (1.17e-01)	0.834674
isoleucine	80	Amino Acid	Leucine, Isoleucine and Valine Metabolism	3.12e-03 (3.95e-04)	3.15e-02 (2.61e-02)	0.0314801
beta-hydroxyisovalerate	80	Amino Acid	Leucine, Isoleucine and Valine Metabolism	9.05e-04 (5.25e-04)	6.31e-01 (1.88e-01)	0.631407
3-hydroxyisobutyrate	80	Amino Acid	Leucine, Isoleucine and Valine Metabolism	2.99e-03 (4.84e-04)	1.96e-01 (8.75e-02)	0.195888
3-methyl-2-oxovalerate	80	Amino Acid	Leucine, Isoleucine and Valine Metabolism	1.01e-03 (2.97e-04)	5.94e-01 (1.14e-01)	0.594079
valine	80	Amino Acid	Leucine, Isoleucine and Valine Metabolism	2.23e-03 (4.10e-04)	9.49e-02 (8.63e-02)	0.0948823
3-methyl-2-oxobutyrate	80	Amino Acid	Leucine, Isoleucine and Valine Metabolism	1.58e-03 (3.99e-04)	3.69e-01 (1.47e-01)	0.369306
4-methyl-2-oxopentanoate	80	Amino Acid	Leucine, Isoleucine and Valine Metabolism	3.23e-04 (3.57e-04)	8.49e-01 (1.11e-01)	0.849198
alpha-hydroxyisocaproate	76	Amino Acid	Leucine, Isoleucine and Valine Metabolism	-1.82e-03 (8.02e-04)	5.75e-01 (1.82e-01)	0.574905
3-hydroxy-2-ethylpropionate	80	Amino Acid	Leucine, Isoleucine and Valine Metabolism	3.45e-03 (7.74e-04)	2.26e-01 (1.19e-01)	0.225694
isobutyrylcarnitine	80	Amino Acid	Leucine, Isoleucine and Valine Metabolism	8.72e-04 (8.83e-04)	7.70e-01 (1.62e-01)	0.770196
alpha-hydroxyisovalerate	80	Amino Acid	Leucine, Isoleucine and Valine Metabolism	2.12e-03 (5.79e-04)	4.58e-01 (1.58e-01)	0.457638
isovalerylcarnitine	80	Amino Acid	Leucine, Isoleucine and Valine Metabolism	2.78e-03 (5.06e-04)	2.14e-01 (1.26e-01)	0.214334
isovalerate	63	Amino Acid	Leucine, Isoleucine and Valine Metabolism	9.90e-04 (2.22e-03)	7.76e-01 (1.57e-01)	0.776081
2-methylbutyrylcarnitine (C5)	80	Amino Acid	Leucine, Isoleucine and Valine Metabolism	5.58e-03 (4.55e-04)	3.53e-03 (4.96e-03)	0.00353073
2-hydroxy-3-methylvalerate	77	Amino Acid	Leucine, Isoleucine and Valine Metabolism	-1.13e-03 (7.23e-04)	7.45e-01 (1.40e-01)	0.744612
3-methylglutarylcarnitine (C6)	80	Amino Acid	Leucine, Isoleucine and Valine Metabolism	5.65e-03 (9.26e-04)	8.43e-02 (6.86e-02)	0.0843382
allo-isoleucine	80	Amino Acid	Leucine, Isoleucine and Valine Metabolism	1.82e-03 (4.68e-04)	3.63e-01 (1.36e-01)	0.362787
leucine	80	Amino Acid	Leucine, Isoleucine and Valine Metabolism	2.41e-03 (3.52e-04)	3.99e-02 (3.80e-02)	0.0398794
lysine	80	Amino Acid	Lysine Metabolism	1.72e-03 (4.12e-04)	1.87e-01 (1.45e-01)	0.187182
pipecolate	80	Amino Acid	Lysine Metabolism	8.97e-04 (1.05e-03)	6.89e-01 (1.70e-01)	0.689499
glutarylcarnitine (C5)	80	Amino Acid	Lysine Metabolism	9.36e-04 (5.21e-04)	5.70e-01 (2.12e-01)	0.570459
N6-acetyllysine	80	Amino Acid	Lysine Metabolism	5.23e-04 (3.18e-04)	6.83e-01 (1.67e-01)	0.682824
methionine	80	Amino Acid	Methionine, Cysteine, SAM and Taurine Metabolism	2.56e-03 (4.28e-04)	1.15e-01 (8.07e-02)	0.114917
N-acetylmethionine	80	Amino Acid	Methionine, Cysteine, SAM and Taurine Metabolism	1.13e-03 (2.79e-04)	3.15e-01 (1.38e-01)	0.315185
4-amino-2-hydroxybutyrate	80	Amino Acid	Methionine, Cysteine, SAM and Taurine Metabolism	-1.11e-02 (5.41e-04)	2.59e-05 (5.30e-05)	2.59e-05
2-hydroxybutyrate (AHB)	80	Amino Acid	Methionine, Cysteine, SAM and Taurine Metabolism	9.29e-03 (7.15e-04)	8.37e-03 (9.12e-03)	0.00837277
N-formylmethionine	80	Amino Acid	Methionine, Cysteine, SAM and Taurine Metabolism	1.12e-03 (1.94e-04)	2.43e-01 (9.94e-02)	0.24303
cysteine	80	Amino Acid	Methionine, Cysteine, SAM and Taurine Metabolism	-7.32e-03 (3.79e-04)	2.95e-03 (2.40e-03)	0.00295363
2-aminobutyrate	80	Amino Acid	Methionine, Cysteine, SAM and Taurine Metabolism	4.57e-03 (6.20e-04)	8.96e-02 (5.94e-02)	0.0895878
S-methylcysteine	80	Amino Acid	Methionine, Cysteine, SAM and Taurine Metabolism	2.01e-04 (4.64e-04)	8.88e-01 (7.59e-02)	0.887797
alpha-ketobutyrate	80	Amino Acid	Methionine, Cysteine, SAM and Taurine Metabolism	4.07e-03 (8.43e-04)	4.03e-01 (1.34e-01)	0.40304
3-methoxytyrosine	80	Amino Acid	Phenylalanine and Tyrosine Metabolism	-2.26e-03 (4.81e-04)	1.78e-01 (1.06e-01)	0.178185
tyrosine	80	Amino Acid	Phenylalanine and Tyrosine Metabolism	1.83e-03 (6.07e-04)	2.65e-01 (1.72e-01)	0.265471
3-phenylpropionate (hydrocinnamate)	55	Amino Acid	Phenylalanine and Tyrosine Metabolism	-4.80e-03 (1.17e-03)	3.14e-01 (1.43e-01)	0.313948
4-hydroxyphenylpyruvate	80	Amino Acid	Phenylalanine and Tyrosine Metabolism	-5.30e-03 (8.43e-04)	6.48e-02 (4.56e-02)	0.0647544
phenyllactate (PLA)	78	Amino Acid	Phenylalanine and Tyrosine Metabolism	-1.72e-03 (9.85e-04)	5.70e-01 (1.78e-01)	0.569535
3-(4-hydroxyphenyl)lactate	80	Amino Acid	Phenylalanine and Tyrosine Metabolism	3.08e-03 (7.24e-04)	9.00e-02 (7.84e-02)	0.0899926
phenol sulfate	80	Amino Acid	Phenylalanine and Tyrosine Metabolism	-2.24e-03 (1.72e-03)	5.71e-01 (2.44e-01)	0.571421
phenylacetylglutamine	80	Amino Acid	Phenylalanine and Tyrosine Metabolism	1.47e-03 (1.08e-03)	7.44e-01 (1.58e-01)	0.744096
p-cresol sulfate	80	Amino Acid	Phenylalanine and Tyrosine Metabolism	-2.11e-03 (1.35e-03)	7.57e-01 (1.28e-01)	0.756515
4-hydroxyphenylacetate	60	Amino Acid	Phenylalanine and Tyrosine Metabolism	-1.45e-03 (1.55e-03)	7.60e-01 (1.90e-01)	0.760329
phenylalanine	80	Amino Acid	Phenylalanine and Tyrosine Metabolism	9.07e-04 (3.69e-04)	3.93e-01 (2.06e-01)	0.393168
acisoga	80	Amino Acid	Polyamine Metabolism	4.57e-03 (6.65e-04)	5.62e-02 (3.77e-02)	0.0561755
kynurenate	80	Amino Acid	Tryptophan Metabolism	2.03e-04 (8.37e-04)	8.36e-01 (1.38e-01)	0.836148
kynurenine	80	Amino Acid	Tryptophan Metabolism	3.22e-03 (4.98e-04)	3.50e-02 (3.93e-02)	0.0349757
indolelactate	80	Amino Acid	Tryptophan Metabolism	-1.05e-03 (6.12e-04)	6.22e-01 (2.20e-01)	0.622381
indolepyruvate	65	Amino Acid	Tryptophan Metabolism	-4.85e-03 (1.30e-03)	1.81e-01 (9.51e-02)	0.181338
serotonin (5HT)	80	Amino Acid	Tryptophan Metabolism	-4.93e-03 (6.55e-04)	5.28e-02 (3.43e-02)	0.0528316
indoleacetate	80	Amino Acid	Tryptophan Metabolism	-3.38e-03 (3.72e-04)	2.11e-01 (8.13e-02)	0.211044
3-indoxyl sulfate	80	Amino Acid	Tryptophan Metabolism	-2.05e-03 (8.96e-04)	5.92e-01 (1.50e-01)	0.591725
indolepropionate	80	Amino Acid	Tryptophan Metabolism	2.31e-03 (1.49e-03)	6.92e-01 (1.73e-01)	0.692061
C-glycosyltryptophan*	80	Amino Acid	Tryptophan Metabolism	1.46e-03 (2.87e-04)	1.22e-01 (6.92e-02)	0.121861
tryptophan betaine	80	Amino Acid	Tryptophan Metabolism	-3.65e-03 (1.24e-03)	3.58e-01 (1.94e-01)	0.358009
tryptophan	80	Amino Acid	Tryptophan Metabolism	-1.27e-04 (4.01e-04)	8.16e-01 (1.40e-01)	0.815674
arginine	80	Amino Acid	Urea cycle; Arginine and Proline Metabolism	4.42e-04 (2.32e-04)	7.73e-01 (1.25e-01)	0.773493
urea	80	Amino Acid	Urea cycle; Arginine and Proline Metabolism	2.30e-03 (6.88e-04)	1.51e-01 (1.64e-01)	0.150626
proline	80	Amino Acid	Urea cycle; Arginine and Proline Metabolism	-1.45e-04 (6.29e-04)	8.24e-01 (1.41e-01)	0.823648
citrulline	80	Amino Acid	Urea cycle; Arginine and Proline Metabolism	-2.30e-03 (3.53e-04)	2.99e-02 (3.44e-02)	0.0299486
trans-4-hydroxyproline	80	Amino Acid	Urea cycle; Arginine and Proline Metabolism	5.95e-03 (8.55e-04)	9.42e-02 (6.83e-02)	0.0941921
pro-hydroxy-pro	80	Amino Acid	Urea cycle; Arginine and Proline Metabolism	6.40e-03 (3.62e-04)	3.40e-03 (5.67e-03)	0.00340015
ornithine	80	Amino Acid	Urea cycle; Arginine and Proline Metabolism	-1.62e-03 (9.48e-04)	7.02e-01 (1.31e-01)	0.701908
dimethylarginine (SDMA + ADMA)	80	Amino Acid	Urea cycle; Arginine and Proline Metabolism	3.28e-03 (3.16e-04)	1.10e-02 (1.30e-02)	0.0110393
N-methyl proline	65	Amino Acid	Urea cycle; Arginine and Proline Metabolism	6.76e-03 (2.87e-03)	4.89e-01 (1.93e-01)	0.489015
N-delta-acetylornithine*	80	Amino Acid	Urea cycle; Arginine and Proline Metabolism	-6.43e-03 (5.08e-04)	1.80e-03 (1.49e-03)	0.00179928
N2,N5-diacetylornithine	67	Amino Acid	Urea cycle; Arginine and Proline Metabolism	3.06e-03 (5.92e-04)	2.24e-01 (1.17e-01)	0.223846
glucuronate	55	Carbohydrate	Aminosugar Metabolism	-4.20e-03 (1.33e-03)	3.07e-01 (1.20e-01)	0.306831
erythronate*	80	Carbohydrate	Aminosugar Metabolism	1.26e-05 (5.84e-04)	7.64e-01 (1.75e-01)	0.763579
mannitol	79	Carbohydrate	Fructose, Mannose and Galactose Metabolism	-3.80e-03 (2.30e-03)	6.44e-01 (2.01e-01)	0.643882
fructose	80	Carbohydrate	Fructose, Mannose and Galactose Metabolism	-1.20e-03 (8.98e-04)	6.66e-01 (1.55e-01)	0.666229
mannose	80	Carbohydrate	Fructose, Mannose and Galactose Metabolism	3.96e-03 (3.82e-04)	8.16e-03 (8.78e-03)	0.00815563
maltotriose	79	Carbohydrate	Glycogen Metabolism	-3.64e-03 (1.36e-03)	4.04e-01 (2.00e-01)	0.403678
glycerate	80	Carbohydrate	Glycolysis, Gluconeogenesis, and Pyruvate Metabolism	2.21e-03 (4.09e-04)	3.21e-01 (8.77e-02)	0.321099
glucose	80	Carbohydrate	Glycolysis, Gluconeogenesis, and Pyruvate Metabolism	1.29e-04 (1.68e-04)	8.20e-01 (1.37e-01)	0.819757
1,5-anhydroglucitol (1,5-AG)	80	Carbohydrate	Glycolysis, Gluconeogenesis, and Pyruvate Metabolism	-5.36e-04 (2.30e-04)	5.41e-01 (2.04e-01)	0.540814
1,3-dihydroxyacetone	77	Carbohydrate	Glycolysis, Gluconeogenesis, and Pyruvate Metabolism	-1.58e-03 (1.01e-03)	6.64e-01 (2.03e-01)	0.663801
3-phosphoglycerate	67	Carbohydrate	Glycolysis, Gluconeogenesis, and Pyruvate Metabolism	-5.53e-03 (9.75e-04)	1.28e-01 (1.18e-01)	0.128196
lactate	80	Carbohydrate	Glycolysis, Gluconeogenesis, and Pyruvate Metabolism	-7.26e-04 (7.11e-04)	7.17e-01 (1.87e-01)	0.717056
pyruvate	80	Carbohydrate	Glycolysis, Gluconeogenesis, and Pyruvate Metabolism	-3.93e-03 (1.15e-03)	3.61e-01 (1.48e-01)	0.360634
ribitol	75	Carbohydrate	Pentose Metabolism	1.71e-03 (5.38e-04)	5.69e-01 (1.41e-01)	0.56911
fucose	78	Carbohydrate	Pentose Metabolism	2.89e-03 (5.72e-04)	2.34e-01 (1.12e-01)	0.234189
xylose	76	Carbohydrate	Pentose Metabolism	-1.47e-03 (8.17e-04)	7.14e-01 (1.68e-01)	0.713776
xylonate	80	Carbohydrate	Pentose Metabolism	-4.88e-03 (1.04e-03)	1.29e-01 (8.94e-02)	0.128897
threitol	80	Carbohydrate	Pentose Metabolism	-6.02e-04 (8.14e-04)	8.30e-01 (1.19e-01)	0.830463
arabitol	80	Carbohydrate	Pentose Metabolism	-8.33e-04 (9.09e-04)	8.18e-01 (1.96e-01)	0.81758
xylitol	71	Carbohydrate	Pentose Metabolism	1.64e-03 (6.47e-04)	6.38e-01 (1.45e-01)	0.63804
arabinose	80	Carbohydrate	Pentose Metabolism	-5.78e-04 (6.74e-04)	7.97e-01 (1.77e-01)	0.797057
threonate	80	Cofactors and Vitamins	Ascorbate and Aldarate Metabolism	-8.41e-03 (7.46e-04)	2.19e-03 (3.67e-03)	0.00219408
biliverdin	80	Cofactors and Vitamins	Hemoglobin and Porphyrin Metabolism	4.04e-03 (9.50e-04)	3.25e-01 (1.37e-01)	0.324998
bilirubin (Z,Z)	80	Cofactors and Vitamins	Hemoglobin and Porphyrin Metabolism	1.20e-03 (1.08e-03)	7.55e-01 (1.69e-01)	0.755446
bilirubin (E,E)*	80	Cofactors and Vitamins	Hemoglobin and Porphyrin Metabolism	6.93e-03 (1.67e-03)	2.20e-01 (1.15e-01)	0.219606
heme	74	Cofactors and Vitamins	Hemoglobin and Porphyrin Metabolism	6.02e-04 (8.73e-04)	8.30e-01 (9.29e-02)	0.830304
trigonelline (N'-methylnicotinate)	80	Cofactors and Vitamins	Nicotinate and Nicotinamide Metabolism	2.15e-04 (1.93e-03)	8.27e-01 (1.29e-01)	0.827219
N1-Methyl-2-pyridone-5-carboxamide	80	Cofactors and Vitamins	Nicotinate and Nicotinamide Metabolism	1.09e-03 (8.12e-04)	7.41e-01 (1.70e-01)	0.740823
nicotinamide	79	Cofactors and Vitamins	Nicotinate and Nicotinamide Metabolism	-3.11e-03 (1.10e-03)	4.74e-01 (1.73e-01)	0.474297
pantothenate	80	Cofactors and Vitamins	Pantothenate and CoA Metabolism	-1.01e-03 (6.80e-04)	6.65e-01 (1.81e-01)	0.664751
alpha-tocopherol	80	Cofactors and Vitamins	Tocopherol Metabolism	-6.19e-03 (5.06e-04)	1.88e-05 (2.83e-05)	1.88e-05
gamma-tocopherol	78	Cofactors and Vitamins	Tocopherol Metabolism	-8.06e-03 (1.27e-03)	7.06e-02 (7.89e-02)	0.0705524
gamma-CEHC	57	Cofactors and Vitamins	Tocopherol Metabolism	-2.77e-03 (1.36e-03)	6.50e-01 (1.66e-01)	0.649987
pyridoxate	80	Cofactors and Vitamins	Vitamin B6 Metabolism	-5.08e-04 (8.49e-04)	8.20e-01 (1.32e-01)	0.819652
phosphate	80	Energy	Oxidative Phosphorylation	-1.05e-03 (4.28e-04)	3.29e-01 (2.43e-01)	0.328882
pyrophosphate (PPi)	78	Energy	Oxidative Phosphorylation	-5.00e-03 (2.11e-03)	5.08e-01 (2.10e-01)	0.508297
malate	80	Energy	TCA Cycle	2.98e-03 (8.21e-04)	3.31e-01 (1.22e-01)	0.330808
citrate	80	Energy	TCA Cycle	2.21e-04 (8.33e-04)	7.41e-01 (2.16e-01)	0.741354
alpha-ketoglutarate	79	Energy	TCA Cycle	1.41e-04 (1.50e-03)	7.96e-01 (1.87e-01)	0.796227
succinylcarnitine	79	Energy	TCA Cycle	3.19e-03 (4.75e-04)	7.58e-02 (5.12e-02)	0.075837
carnitine	80	Lipid	Carnitine Metabolism	2.39e-03 (3.37e-04)	4.53e-02 (3.51e-02)	0.045326
3-dehydrocarnitine*	80	Lipid	Carnitine Metabolism	-2.45e-04 (3.80e-04)	7.62e-01 (1.06e-01)	0.762328
deoxycarnitine	80	Lipid	Carnitine Metabolism	1.95e-03 (5.24e-04)	2.55e-01 (1.17e-01)	0.255357
1,2-dipalmitoylglycerol	61	Lipid	Diacylglycerol	-5.19e-03 (1.56e-03)	2.51e-01 (1.54e-01)	0.251343
1,3-dipalmitoylglycerol	67	Lipid	Diacylglycerol	-1.81e-03 (1.51e-03)	6.09e-01 (2.46e-01)	0.608887
butyrylcarnitine	80	Lipid	Fatty Acid Metabolism (also BCAA Metabolism)	5.68e-03 (6.88e-04)	6.61e-03 (6.55e-03)	0.00661195
propionylcarnitine	80	Lipid	Fatty Acid Metabolism (also BCAA Metabolism)	2.56e-03 (6.16e-04)	1.92e-01 (1.43e-01)	0.192475
palmitoylcarnitine	80	Lipid	Fatty Acid Metabolism(Acyl Carnitine)	7.38e-03 (1.55e-03)	5.49e-02 (5.46e-02)	0.0548776
acetylcarnitine	80	Lipid	Fatty Acid Metabolism(Acyl Carnitine)	6.76e-03 (6.32e-04)	8.67e-03 (1.31e-02)	0.00867308
hexanoylcarnitine	80	Lipid	Fatty Acid Metabolism(Acyl Carnitine)	1.37e-02 (1.36e-03)	6.46e-04 (6.74e-04)	0.00064634
octanoylcarnitine	80	Lipid	Fatty Acid Metabolism(Acyl Carnitine)	1.67e-02 (1.73e-03)	3.44e-04 (4.13e-04)	0.000344
decanoylcarnitine	80	Lipid	Fatty Acid Metabolism(Acyl Carnitine)	1.89e-02 (2.11e-03)	3.72e-04 (4.52e-04)	0.00037204
stearoylcarnitine	80	Lipid	Fatty Acid Metabolism(Acyl Carnitine)	4.31e-03 (9.78e-04)	1.74e-01 (1.08e-01)	0.173762
laurylcarnitine	80	Lipid	Fatty Acid Metabolism(Acyl Carnitine)	2.04e-02 (2.10e-03)	3.28e-04 (4.16e-04)	0.00032835
oleoylcarnitine	80	Lipid	Fatty Acid Metabolism(Acyl Carnitine)	-8.31e-04 (4.58e-03)	4.97e-01 (2.37e-01)	0.496596
hydroxybutyrylcarnitine*	68	Lipid	Fatty Acid Metabolism(Acyl Carnitine)	8.44e-03 (1.89e-03)	2.25e-01 (1.23e-01)	0.22455
linoleamide (18:2n6)	80	Lipid	Fatty Acid, Amide	9.19e-03 (1.47e-03)	1.89e-02 (2.73e-02)	0.0188723
palmitic amide	80	Lipid	Fatty Acid, Amide	1.23e-02 (2.59e-03)	6.13e-02 (7.51e-02)	0.0613107
2-aminooctanoate	80	Lipid	Fatty Acid, Amino	-1.87e-03 (1.10e-03)	5.52e-01 (2.10e-01)	0.552214
2-aminoheptanoate	80	Lipid	Fatty Acid, Amino	-2.21e-03 (9.03e-04)	4.65e-01 (2.09e-01)	0.464892
17-methylstearate	79	Lipid	Fatty Acid, Branched	6.74e-03 (9.53e-04)	6.89e-02 (4.96e-02)	0.0688966
15-methylpalmitate (isobar with 2-methylpalmitate)	80	Lipid	Fatty Acid, Branched	5.51e-03 (9.05e-04)	1.62e-01 (8.27e-02)	0.161974
azelate (nonanedioate)	71	Lipid	Fatty Acid, Dicarboxylate	-4.78e-04 (1.33e-03)	7.74e-01 (1.69e-01)	0.774322
3-carboxy-4-methyl-5-propyl-2-furanpropanoate (CMPF)	80	Lipid	Fatty Acid, Dicarboxylate	3.13e-03 (1.41e-03)	5.51e-01 (1.84e-01)	0.551478
dodecanedioate	79	Lipid	Fatty Acid, Dicarboxylate	1.42e-03 (1.97e-03)	7.51e-01 (2.01e-01)	0.750621
sebacate (decanedioate)	52	Lipid	Fatty Acid, Dicarboxylate	-1.07e-04 (1.76e-03)	7.85e-01 (1.48e-01)	0.784736
tetradecanedioate	79	Lipid	Fatty Acid, Dicarboxylate	2.40e-03 (2.19e-03)	6.76e-01 (2.09e-01)	0.675661
hexadecanedioate	80	Lipid	Fatty Acid, Dicarboxylate	4.23e-03 (1.67e-03)	3.70e-01 (1.80e-01)	0.370478
octadecanedioate	76	Lipid	Fatty Acid, Dicarboxylate	4.67e-03 (1.24e-03)	2.12e-01 (1.23e-01)	0.211694
2-hydroxyglutarate	80	Lipid	Fatty Acid, Dicarboxylate	-3.15e-03 (9.52e-04)	3.23e-01 (1.95e-01)	0.322973
palmitate, methyl ester	80	Lipid	Fatty Acid, Methyl Ester	-1.28e-03 (8.71e-04)	7.74e-01 (1.43e-01)	0.774018
2-hydroxystearate	80	Lipid	Fatty Acid, Monohydroxy	4.17e-04 (5.25e-04)	7.98e-01 (1.46e-01)	0.798342
3-hydroxyoctanoate	63	Lipid	Fatty Acid, Monohydroxy	3.69e-03 (1.36e-03)	3.94e-01 (1.94e-01)	0.394356
2-hydroxypalmitate	80	Lipid	Fatty Acid, Monohydroxy	1.31e-03 (4.94e-04)	4.20e-01 (1.74e-01)	0.42036
2-hydroxydecanoate	80	Lipid	Fatty Acid, Monohydroxy	-5.79e-04 (1.21e-03)	7.89e-01 (1.55e-01)	0.789204
glycerol	80	Lipid	Glycerolipid Metabolism	6.85e-03 (8.36e-04)	1.17e-02 (1.06e-02)	0.0117402
glycerol 3-phosphate (G3P)	80	Lipid	Glycerolipid Metabolism	-6.04e-03 (1.15e-03)	1.71e-01 (1.20e-01)	0.171269
myo-inositol	80	Lipid	Inositol Metabolism	6.70e-04 (3.28e-04)	7.06e-01 (1.40e-01)	0.706215
3-hydroxybutyrate (BHBA)	80	Lipid	Ketone Bodies	1.01e-02 (2.65e-03)	2.31e-01 (1.47e-01)	0.231041
margarate (17:0)	80	Lipid	Long Chain Fatty Acid	8.78e-03 (8.35e-04)	1.04e-02 (9.37e-03)	0.0103588
palmitate (16:0)	80	Lipid	Long Chain Fatty Acid	8.02e-03 (7.84e-04)	1.21e-02 (1.08e-02)	0.0121168
nonadecanoate (19:0)	80	Lipid	Long Chain Fatty Acid	5.22e-03 (5.62e-04)	4.03e-02 (3.04e-02)	0.0402619
stearate (18:0)	80	Lipid	Long Chain Fatty Acid	5.91e-03 (4.85e-04)	1.05e-02 (1.32e-02)	0.0104787
oleate (18:1n9)	80	Lipid	Long Chain Fatty Acid	6.57e-03 (9.59e-04)	1.03e-01 (5.43e-02)	0.102738
pentadecanoate (15:0)	76	Lipid	Long Chain Fatty Acid	2.14e-03 (7.48e-04)	5.62e-01 (1.52e-01)	0.56234
myristate (14:0)	80	Lipid	Long Chain Fatty Acid	9.17e-03 (1.34e-03)	4.53e-02 (3.01e-02)	0.0453146
erucate (22:1n9)	80	Lipid	Long Chain Fatty Acid	5.88e-03 (1.46e-03)	1.86e-01 (1.04e-01)	0.185581
myristoleate (14:1n5)	80	Lipid	Long Chain Fatty Acid	1.14e-02 (1.86e-03)	5.59e-02 (3.51e-02)	0.0558981
palmitoleate (16:1n7)	80	Lipid	Long Chain Fatty Acid	1.37e-02 (1.90e-03)	3.24e-02 (2.21e-02)	0.0324276
eicosenoate (20:1n9 or 11)	80	Lipid	Long Chain Fatty Acid	1.04e-02 (1.21e-03)	3.82e-02 (2.89e-02)	0.038227
cis-vaccenate (18:1n7)	80	Lipid	Long Chain Fatty Acid	5.51e-03 (9.38e-04)	7.17e-02 (5.38e-02)	0.0717054
10-heptadecenoate (17:1n7)	80	Lipid	Long Chain Fatty Acid	1.18e-02 (1.48e-03)	2.55e-02 (1.91e-02)	0.0254522
10-nonadecenoate (19:1n9)	80	Lipid	Long Chain Fatty Acid	9.81e-03 (1.07e-03)	2.79e-02 (1.96e-02)	0.0279051
arachidate (20:0)	80	Lipid	Long Chain Fatty Acid	2.56e-03 (5.81e-04)	2.70e-01 (1.41e-01)	0.269619
1-stearoylglycerophosphoinositol	80	Lipid	Lysolipid	1.18e-03 (1.24e-03)	6.25e-01 (2.08e-01)	0.624654
1-linoleoylglycerophosphoethanolamine*	80	Lipid	Lysolipid	-6.21e-03 (7.84e-04)	1.26e-02 (1.87e-02)	0.0126454
2-arachidonoylglycerophosphoethanolamine*	78	Lipid	Lysolipid	-6.73e-04 (9.03e-04)	7.53e-01 (1.54e-01)	0.75262
1-arachidonoylglycerophosphocholine (20:4n6)*	80	Lipid	Lysolipid	4.06e-03 (7.27e-04)	3.90e-02 (3.75e-02)	0.0390312
1-palmitoleoylglycerophosphocholine (16:1)*	80	Lipid	Lysolipid	2.03e-03 (8.19e-04)	4.32e-01 (1.98e-01)	0.432208
1-eicosatrienoylglycerophosphocholine (20:3)*	80	Lipid	Lysolipid	5.06e-03 (1.15e-03)	5.09e-02 (7.38e-02)	0.0508752
1-docosahexaenoylglycerophosphocholine (22:6n3)*	80	Lipid	Lysolipid	6.40e-03 (7.99e-04)	7.58e-03 (6.97e-03)	0.00758321
1-dihomo-linoleoylglycerophosphocholine (20:2n6)*	80	Lipid	Lysolipid	8.05e-03 (1.99e-03)	1.21e-01 (1.27e-01)	0.121335
1-palmitoylglycerophosphocholine (16:0)	80	Lipid	Lysolipid	2.21e-03 (7.13e-04)	2.01e-01 (1.77e-01)	0.200844
1-margaroylglycerophosphocholine (17:0)	80	Lipid	Lysolipid	6.40e-03 (2.52e-03)	3.08e-01 (2.28e-01)	0.307941
1-oleoylglycerophosphocholine (18:1)	80	Lipid	Lysolipid	1.35e-03 (1.12e-03)	6.67e-01 (2.11e-01)	0.667053
1-stearoylglycerophosphocholine (18:0)	80	Lipid	Lysolipid	8.10e-03 (1.98e-03)	1.57e-01 (1.28e-01)	0.157447
1-arachidonoylglycerophosphoinositol*	80	Lipid	Lysolipid	1.97e-05 (8.90e-04)	8.24e-01 (1.46e-01)	0.824414
2-docosahexaenoylglycerophosphoethanolamine*	80	Lipid	Lysolipid	3.10e-03 (9.64e-04)	2.93e-01 (1.59e-01)	0.292797
1-stearoylglycerophosphoethanolamine	80	Lipid	Lysolipid	-7.16e-03 (6.41e-04)	9.62e-03 (1.07e-02)	0.00961879
1-linoleoylglycerophosphocholine (18:2n6)	80	Lipid	Lysolipid	-5.35e-04 (3.61e-04)	6.73e-01 (1.77e-01)	0.672575
1-arachidonoylglycerophosphoethanolamine*	80	Lipid	Lysolipid	-5.09e-05 (5.43e-04)	8.11e-01 (1.60e-01)	0.81147
2-palmitoylglycerophosphocholine*	80	Lipid	Lysolipid	-3.09e-04 (8.50e-04)	7.54e-01 (1.64e-01)	0.753726
2-oleoylglycerophosphocholine*	80	Lipid	Lysolipid	2.13e-03 (8.67e-04)	4.39e-01 (2.07e-01)	0.439388
2-stearoylglycerophosphocholine*	80	Lipid	Lysolipid	5.44e-03 (2.46e-03)	3.82e-01 (2.38e-01)	0.382066
2-arachidonoylglycerophosphocholine*	80	Lipid	Lysolipid	1.43e-03 (7.08e-04)	5.76e-01 (2.04e-01)	0.576164
2-linoleoylglycerophosphocholine*	80	Lipid	Lysolipid	-9.59e-04 (7.20e-04)	6.29e-01 (2.04e-01)	0.629443
1-palmitoylglycerophosphoinositol*	74	Lipid	Lysolipid	-7.93e-04 (1.03e-03)	7.90e-01 (1.42e-01)	0.789518
2-myristoylglycerophosphocholine*	75	Lipid	Lysolipid	1.79e-03 (1.18e-03)	6.07e-01 (2.08e-01)	0.607194
1-oleoylglycerophosphoethanolamine	80	Lipid	Lysolipid	-7.15e-03 (1.07e-03)	4.97e-02 (5.86e-02)	0.0496521
1-palmitoylglycerophosphoethanolamine	80	Lipid	Lysolipid	-5.52e-03 (9.29e-04)	6.75e-02 (6.77e-02)	0.0674575
2-oleoylglycerophosphoethanolamine*	80	Lipid	Lysolipid	-5.21e-03 (9.98e-04)	1.55e-01 (1.19e-01)	0.154545
2-palmitoylglycerophosphoethanolamine*	80	Lipid	Lysolipid	-5.68e-03 (9.63e-04)	8.10e-02 (7.02e-02)	0.0810031
2-palmitoleoylglycerophosphocholine*	78	Lipid	Lysolipid	6.24e-04 (1.00e-03)	7.89e-01 (1.59e-01)	0.788518
2-docosahexaenoylglycerophosphocholine*	80	Lipid	Lysolipid	3.36e-03 (1.20e-03)	2.72e-01 (1.81e-01)	0.272162
2-linoleoylglycerophosphoethanolamine*	80	Lipid	Lysolipid	-8.10e-03 (8.92e-04)	2.97e-03 (5.87e-03)	0.00296868
1-docosapentaenoylglycerophosphocholine (22:5n3)*	80	Lipid	Lysolipid	1.11e-03 (6.35e-04)	6.43e-01 (1.86e-01)	0.643437
2-docosapentaenoylglycerophosphocholine (22:5n3)*	80	Lipid	Lysolipid	2.95e-03 (8.13e-04)	2.59e-01 (1.62e-01)	0.258875
1-pentadecanoylglycerophosphocholine (15:0)*	80	Lipid	Lysolipid	9.20e-04 (1.24e-03)	6.82e-01 (1.44e-01)	0.68213
1-palmitoylplasmenylethanolamine*	80	Lipid	Lysolipid	-1.23e-03 (1.17e-03)	6.60e-01 (1.96e-01)	0.660113
1-stearoylplasmenylethanolamine*	80	Lipid	Lysolipid	-7.02e-03 (2.75e-03)	4.91e-01 (1.88e-01)	0.490961
1-eicosenoylglycerophosphocholine (20:1n9)*	78	Lipid	Lysolipid	8.07e-03 (2.45e-03)	2.53e-01 (1.94e-01)	0.253396
1-linolenoylglycerophosphocholine (18:3n3)*	80	Lipid	Lysolipid	-2.20e-03 (1.32e-03)	6.12e-01 (1.78e-01)	0.611522
1-eicosapentaenoylglycerophosphocholine (20:5n3)*	80	Lipid	Lysolipid	6.67e-04 (1.11e-03)	8.10e-01 (1.53e-01)	0.810183
1-oleoylplasmenylethanolamine*	80	Lipid	Lysolipid	-1.51e-03 (8.55e-04)	6.58e-01 (1.57e-01)	0.657801
1-eicosapentaenoylglycerophosphoethanolamine*	80	Lipid	Lysolipid	-6.26e-03 (1.22e-03)	1.66e-01 (1.15e-01)	0.165958
1-eicosatrienoylglycerophosphoethanolamine*	80	Lipid	Lysolipid	-1.62e-03 (8.40e-04)	6.34e-01 (1.73e-01)	0.634354
1-docosahexaenoylglycerophosphoethanolamine*	80	Lipid	Lysolipid	2.85e-03 (7.84e-04)	2.29e-01 (1.37e-01)	0.229275
1-myristoylglycerophosphocholine (14:0)	80	Lipid	Lysolipid	3.27e-04 (1.12e-03)	8.21e-01 (1.65e-01)	0.821249
1-palmitoylglycerophosphoglycerol*	77	Lipid	Lysolipid	-2.79e-03 (1.38e-03)	4.88e-01 (2.30e-01)	0.488189
pelargonate (9:0)	80	Lipid	Medium Chain Fatty Acid	1.27e-03 (7.49e-04)	4.58e-01 (2.29e-01)	0.458226
caprate (10:0)	80	Lipid	Medium Chain Fatty Acid	3.06e-03 (1.17e-03)	4.34e-01 (1.72e-01)	0.433712
heptanoate (7:0)	78	Lipid	Medium Chain Fatty Acid	-9.47e-04 (4.38e-04)	6.43e-01 (1.73e-01)	0.643466
laurate (12:0)	80	Lipid	Medium Chain Fatty Acid	6.60e-03 (1.57e-03)	1.69e-01 (8.75e-02)	0.168732
caproate (6:0)	80	Lipid	Medium Chain Fatty Acid	-1.42e-03 (3.95e-04)	3.33e-01 (1.67e-01)	0.332535
caprylate (8:0)	80	Lipid	Medium Chain Fatty Acid	2.04e-03 (1.06e-03)	4.23e-01 (2.25e-01)	0.422507
5-dodecenoate (12:1n7)	80	Lipid	Medium Chain Fatty Acid	1.09e-02 (1.88e-03)	4.11e-02 (2.85e-02)	0.0411476
1-palmitoylglycerol (1-monopalmitin)	80	Lipid	Monoacylglycerol	-4.92e-03 (8.72e-04)	4.44e-02 (5.48e-02)	0.0443558
glycerophosphorylcholine (GPC)	80	Lipid	Phospholipid Metabolism	-6.13e-03 (6.02e-04)	4.00e-03 (5.30e-03)	0.0040034
linoleate (18:2n6)	80	Lipid	Polyunsaturated Fatty Acid (n3 and n6)	8.72e-03 (1.05e-03)	2.84e-02 (2.11e-02)	0.028376
arachidonate (20:4n6)	80	Lipid	Polyunsaturated Fatty Acid (n3 and n6)	3.49e-03 (5.21e-04)	8.45e-02 (4.67e-02)	0.08454
dihomo-linoleate (20:2n6)	80	Lipid	Polyunsaturated Fatty Acid (n3 and n6)	1.05e-02 (9.72e-04)	1.11e-02 (1.12e-02)	0.0111314
eicosapentaenoate (EPA; 20:5n3)	80	Lipid	Polyunsaturated Fatty Acid (n3 and n6)	4.37e-03 (7.55e-04)	1.69e-01 (8.42e-02)	0.168662
docosahexaenoate (DHA; 22:6n3)	80	Lipid	Polyunsaturated Fatty Acid (n3 and n6)	6.57e-03 (7.23e-04)	2.39e-02 (1.89e-02)	0.0239275
docosadienoate (22:2n6)	79	Lipid	Polyunsaturated Fatty Acid (n3 and n6)	7.70e-03 (7.68e-04)	2.27e-02 (2.10e-02)	0.0227368
docosapentaenoate (n3 DPA; 22:5n3)	80	Lipid	Polyunsaturated Fatty Acid (n3 and n6)	7.15e-03 (9.54e-04)	4.75e-02 (3.24e-02)	0.0474997
adrenate (22:4n6)	80	Lipid	Polyunsaturated Fatty Acid (n3 and n6)	2.26e-03 (8.56e-04)	5.26e-01 (1.76e-01)	0.526131
stearidonate (18:4n3)	80	Lipid	Polyunsaturated Fatty Acid (n3 and n6)	8.16e-03 (1.33e-03)	5.01e-02 (3.96e-02)	0.0500773
linolenate [alpha or gamma; (18:3n3 or 6)]	80	Lipid	Polyunsaturated Fatty Acid (n3 and n6)	8.81e-03 (1.74e-03)	9.84e-02 (6.48e-02)	0.0983675
dihomo-linolenate (20:3n3 or n6)	80	Lipid	Polyunsaturated Fatty Acid (n3 and n6)	6.43e-03 (5.67e-04)	7.20e-03 (6.51e-03)	0.00720392
docosapentaenoate (n6 DPA; 22:5n6)	79	Lipid	Polyunsaturated Fatty Acid (n3 and n6)	7.53e-03 (6.59e-04)	1.06e-02 (9.02e-03)	0.01061
glycocholate	79	Lipid	Primary Bile Acid Metabolism	3.81e-03 (2.32e-03)	6.11e-01 (2.02e-01)	0.611407
taurochenodeoxycholate	78	Lipid	Primary Bile Acid Metabolism	1.07e-02 (2.38e-03)	1.48e-01 (1.30e-01)	0.147628
taurocholate	79	Lipid	Primary Bile Acid Metabolism	5.68e-03 (2.25e-03)	3.93e-01 (2.05e-01)	0.393411
cholate	78	Lipid	Primary Bile Acid Metabolism	-1.19e-02 (1.91e-03)	1.64e-01 (9.73e-02)	0.164083
glycochenodeoxycholate	80	Lipid	Primary Bile Acid Metabolism	9.12e-03 (2.38e-03)	1.69e-01 (1.36e-01)	0.168984
deoxycholate	78	Lipid	Secondary Bile Acid Metabolism	-6.38e-03 (1.20e-03)	6.65e-02 (5.54e-02)	0.0664962
taurodeoxycholate	79	Lipid	Secondary Bile Acid Metabolism	2.98e-03 (1.79e-03)	5.99e-01 (1.97e-01)	0.59852
glycodeoxycholate	77	Lipid	Secondary Bile Acid Metabolism	4.61e-03 (2.38e-03)	5.31e-01 (2.10e-01)	0.530756
glycocholenate sulfate*	79	Lipid	Secondary Bile Acid Metabolism	7.66e-04 (1.07e-03)	7.51e-01 (2.06e-01)	0.75132
glycolithocholate sulfate*	78	Lipid	Secondary Bile Acid Metabolism	3.38e-03 (3.25e-03)	5.84e-01 (2.56e-01)	0.584162
taurocholenate sulfate*	80	Lipid	Secondary Bile Acid Metabolism	5.46e-03 (1.47e-03)	2.40e-01 (1.66e-01)	0.239656
taurolithocholate 3-sulfate	70	Lipid	Secondary Bile Acid Metabolism	7.04e-03 (3.73e-03)	4.41e-01 (2.68e-01)	0.441369
stearoyl sphingomyelin	80	Lipid	Sphingolipid Metabolism	-2.05e-03 (9.96e-04)	5.71e-01 (2.02e-01)	0.570816
palmitoyl sphingomyelin	80	Lipid	Sphingolipid Metabolism	-6.18e-03 (5.89e-04)	1.21e-04 (2.46e-04)	0.00012059
cortisol	80	Lipid	Steroid	-2.05e-03 (8.73e-04)	5.68e-01 (2.63e-01)	0.568242
cortisone	79	Lipid	Steroid	1.19e-03 (6.72e-04)	4.82e-01 (2.30e-01)	0.482257
androsterone sulfate	80	Lipid	Steroid	-5.20e-03 (3.17e-04)	1.22e-03 (9.34e-04)	0.00121572
dehydroisoandrosterone sulfate (DHEA-S)	80	Lipid	Steroid	-2.44e-03 (2.69e-04)	6.30e-02 (4.68e-02)	0.062954
pregnen-diol disulfate*	80	Lipid	Steroid	5.44e-04 (4.61e-04)	8.01e-01 (1.30e-01)	0.80093
pregn steroid monosulfate*	80	Lipid	Steroid	2.86e-03 (5.50e-04)	2.42e-01 (1.05e-01)	0.242039
andro steroid monosulfate 2*	80	Lipid	Steroid	-1.51e-03 (6.52e-04)	5.83e-01 (1.91e-01)	0.583221
epiandrosterone sulfate	80	Lipid	Steroid	-8.17e-04 (3.45e-04)	6.23e-01 (1.49e-01)	0.622904
21-hydroxypregnenolone disulfate	80	Lipid	Steroid	-1.38e-03 (4.91e-04)	6.14e-01 (1.84e-01)	0.613982
5alpha-androstan-3alpha,17beta-diol disulfate	61	Lipid	Steroid	-2.16e-03 (9.57e-04)	5.24e-01 (1.98e-01)	0.524153
5alpha-androstan-3beta,17alpha-diol disulfate	50	Lipid	Steroid	7.79e-04 (7.97e-04)	8.01e-01 (1.31e-01)	0.801242
5alpha-androstan-3beta,17beta-diol disulfate	80	Lipid	Steroid	-3.82e-03 (3.81e-04)	3.76e-02 (3.09e-02)	0.0375502
5alpha-pregnan-3beta,20alpha-diol disulfate	80	Lipid	Steroid	4.04e-03 (4.79e-04)	6.08e-02 (3.59e-02)	0.0608414
5alpha-pregnan-3alpha,20beta-diol disulfate 1*	48	Lipid	Steroid	1.64e-03 (1.39e-03)	6.82e-01 (2.43e-01)	0.682224
4-androsten-3beta,17beta-diol disulfate 1*	80	Lipid	Steroid	-7.15e-03 (3.64e-04)	1.52e-04 (1.66e-04)	0.00015152
4-androsten-3beta,17beta-diol disulfate 2*	80	Lipid	Steroid	-1.90e-03 (4.91e-04)	2.42e-01 (1.35e-01)	0.241885
pregnenolone sulfate	80	Lipid	Steroid	2.92e-03 (6.22e-04)	2.27e-01 (1.00e-01)	0.227428
7-beta-hydroxycholesterol	75	Lipid	Sterol	-4.55e-03 (5.86e-04)	5.21e-02 (3.89e-02)	0.0520656
7-alpha-hydroxy-3-oxo-4-cholestenoate (7-Hoca)	80	Lipid	Sterol	2.84e-03 (8.15e-04)	2.07e-01 (1.40e-01)	0.207294
campesterol	58	Lipid	Sterol	-4.89e-03 (9.99e-04)	2.14e-01 (1.03e-01)	0.213831
lathosterol	76	Lipid	Sterol	-3.70e-03 (8.13e-04)	2.48e-01 (1.25e-01)	0.248253
cholesterol	80	Lipid	Sterol	-3.29e-03 (2.33e-04)	6.57e-04 (5.94e-04)	0.00065652
allantoin	76	Nucleotide	Purine Metabolism, (Hypo)Xanthine/Inosine containing	-3.17e-03 (1.37e-03)	5.35e-01 (2.03e-01)	0.535431
urate	80	Nucleotide	Purine Metabolism, (Hypo)Xanthine/Inosine containing	-5.97e-04 (1.45e-04)	4.78e-01 (1.42e-01)	0.478054
hypoxanthine	77	Nucleotide	Purine Metabolism, (Hypo)Xanthine/Inosine containing	2.88e-03 (1.34e-03)	5.39e-01 (2.01e-01)	0.539075
xanthine	73	Nucleotide	Purine Metabolism, (Hypo)Xanthine/Inosine containing	8.55e-05 (1.47e-03)	7.72e-01 (1.70e-01)	0.772316
N1-methyladenosine	80	Nucleotide	Purine Metabolism, Adenine containing	-1.06e-04 (3.46e-04)	8.42e-01 (1.38e-01)	0.841515
adenosine 5'-monophosphate (AMP)	80	Nucleotide	Purine Metabolism, Adenine containing	-1.75e-03 (7.43e-04)	3.93e-01 (2.35e-01)	0.393292
N6-carbamoylthreonyladenosine	75	Nucleotide	Purine Metabolism, Adenine containing	2.09e-03 (4.15e-04)	1.52e-01 (1.15e-01)	0.152194
N2,N2-dimethylguanosine	77	Nucleotide	Purine Metabolism, Guanine containing	-1.34e-03 (6.90e-04)	6.23e-01 (1.83e-01)	0.622905
pseudouridine	80	Nucleotide	Pyrimidine Metabolism, Uracil containing	4.35e-04 (1.93e-04)	5.59e-01 (1.87e-01)	0.558993
5-methyluridine (ribothymidine)	80	Nucleotide	Pyrimidine Metabolism, Uracil containing	1.82e-04 (2.86e-04)	8.55e-01 (1.34e-01)	0.8546
beta-alanine	80	Nucleotide	Pyrimidine Metabolism, Uracil containing	3.10e-03 (8.87e-04)	2.60e-01 (1.56e-01)	0.260184
N-acetyl-beta-alanine	80	Nucleotide	Pyrimidine Metabolism, Uracil containing	2.60e-03 (7.16e-04)	2.64e-01 (1.56e-01)	0.264035
uridine	80	Nucleotide	Pyrimidine Metabolism, Uracil containing	-4.16e-04 (8.05e-04)	7.43e-01 (2.27e-01)	0.743188
alanylalanine	55	Peptide	Dipeptide	-2.27e-03 (1.08e-03)	5.95e-01 (1.95e-01)	0.595041
cyclo(leu-pro)	69	Peptide	Dipeptide	-7.26e-03 (1.59e-03)	2.05e-01 (1.17e-01)	0.205009
N-acetylcarnosine	80	Peptide	Dipeptide Derivative	2.29e-03 (3.30e-04)	8.35e-02 (3.58e-02)	0.0834689
gamma-glutamylleucine	80	Peptide	Gamma-glutamyl Amino Acid	6.56e-03 (3.67e-04)	9.35e-06 (1.50e-05)	9.35e-06
gamma-glutamyltyrosine	79	Peptide	Gamma-glutamyl Amino Acid	4.51e-03 (7.42e-04)	2.92e-02 (2.99e-02)	0.0291805
gamma-glutamylvaline	80	Peptide	Gamma-glutamyl Amino Acid	7.08e-03 (4.50e-04)	8.07e-06 (2.20e-05)	8.07e-06
gamma-glutamylthreonine*	80	Peptide	Gamma-glutamyl Amino Acid	2.47e-03 (5.65e-04)	1.94e-01 (9.65e-02)	0.194385
gamma-glutamylphenylalanine	80	Peptide	Gamma-glutamyl Amino Acid	3.02e-03 (4.03e-04)	2.20e-02 (1.93e-02)	0.0220067
gamma-glutamylisoleucine*	80	Peptide	Gamma-glutamyl Amino Acid	7.25e-03 (5.85e-04)	1.55e-03 (2.34e-03)	0.00155109
gamma-glutamylalanine	80	Peptide	Gamma-glutamyl Amino Acid	3.77e-03 (6.37e-04)	1.24e-01 (6.90e-02)	0.124225
gamma-glutamylmethionine	80	Peptide	Gamma-glutamyl Amino Acid	6.22e-03 (4.76e-04)	5.49e-04 (7.55e-04)	0.00054924
HWESASXX*	76	Peptide	Polypeptide	1.78e-02 (2.65e-03)	8.39e-04 (4.29e-04)	0.00083911
HWESASLLR	74	Peptide	Polypeptide	2.23e-02 (1.78e-03)	1.50e-04 (1.33e-04)	0.00015042
hippurate	80	Xenobiotics	Benzoate Metabolism	4.48e-03 (2.40e-03)	4.96e-01 (2.30e-01)	0.496106
benzoate	80	Xenobiotics	Benzoate Metabolism	2.21e-04 (2.71e-04)	8.20e-01 (1.31e-01)	0.820219
catechol sulfate	80	Xenobiotics	Benzoate Metabolism	1.27e-03 (1.91e-03)	5.92e-01 (2.18e-01)	0.592039
4-hydroxyhippurate	78	Xenobiotics	Benzoate Metabolism	3.16e-03 (1.67e-03)	5.00e-01 (2.29e-01)	0.500156
4-vinylphenol sulfate	80	Xenobiotics	Benzoate Metabolism	-1.91e-03 (1.65e-03)	8.13e-01 (1.46e-01)	0.813186
4-ethylphenylsulfate	79	Xenobiotics	Benzoate Metabolism	3.63e-03 (2.12e-03)	6.52e-01 (1.79e-01)	0.651564
3-hydroxyhippurate	69	Xenobiotics	Benzoate Metabolism	3.92e-03 (2.66e-03)	7.06e-01 (1.78e-01)	0.706422
4-methylcatechol sulfate	80	Xenobiotics	Benzoate Metabolism	5.10e-04 (3.02e-03)	7.26e-01 (1.81e-01)	0.725825
3-methyl catechol sulfate 1	71	Xenobiotics	Benzoate Metabolism	7.47e-03 (3.94e-03)	4.41e-01 (2.36e-01)	0.441484
2-ethylhexanoate	80	Xenobiotics	Chemical	-5.28e-03 (5.79e-04)	2.44e-02 (1.84e-02)	0.0243736
glycolate (hydroxyacetate)	80	Xenobiotics	Chemical	5.50e-05 (6.21e-04)	7.93e-01 (1.56e-01)	0.792716
2-hydroxyisobutyrate	80	Xenobiotics	Chemical	-1.55e-03 (3.02e-04)	2.43e-01 (1.04e-01)	0.243486
glycerol 2-phosphate	78	Xenobiotics	Chemical	-2.02e-03 (7.03e-04)	6.47e-01 (1.38e-01)	0.646791
EDTA	80	Xenobiotics	Chemical	-2.43e-03 (1.01e-03)	1.71e-01 (2.02e-01)	0.170912
iminodiacetate (IDA)	80	Xenobiotics	Chemical	-2.65e-03 (8.13e-04)	1.73e-01 (1.80e-01)	0.172613
1,2-propanediol	80	Xenobiotics	Chemical	-2.33e-03 (1.70e-03)	5.50e-01 (2.30e-01)	0.549932
2-aminophenol sulfate	80	Xenobiotics	Chemical	-5.18e-03 (3.31e-03)	5.34e-01 (2.43e-01)	0.533795
O-sulfo-L-tyrosine	80	Xenobiotics	Chemical	-6.72e-04 (3.76e-04)	6.07e-01 (2.12e-01)	0.607478
tartarate	63	Xenobiotics	Food Component/Plant	-2.76e-03 (1.56e-03)	6.21e-01 (2.31e-01)	0.620783
quinate	69	Xenobiotics	Food Component/Plant	1.63e-03 (1.62e-03)	8.05e-01 (1.17e-01)	0.805422
erythritol	80	Xenobiotics	Food Component/Plant	-1.61e-03 (5.55e-04)	4.45e-01 (1.84e-01)	0.445499
1,6-anhydroglucose	67	Xenobiotics	Food Component/Plant	-9.53e-03 (1.15e-03)	9.71e-02 (5.37e-02)	0.0971133
homostachydrine*	68	Xenobiotics	Food Component/Plant	-3.06e-03 (1.05e-03)	4.12e-01 (1.78e-01)	0.412142
piperine	78	Xenobiotics	Food Component/Plant	-6.28e-03 (3.46e-03)	5.61e-01 (2.11e-01)	0.560893
stachydrine	80	Xenobiotics	Food Component/Plant	-1.10e-03 (3.97e-03)	7.65e-01 (1.94e-01)	0.765416
thymol sulfate	79	Xenobiotics	Food Component/Plant	-1.25e-02 (3.75e-03)	2.92e-01 (1.71e-01)	0.291886
S-allylcysteine	69	Xenobiotics	Food Component/Plant	-3.43e-03 (2.63e-03)	6.32e-01 (2.42e-01)	0.63163
2-piperidinone	80	Xenobiotics	Food Component/Plant	3.10e-03 (1.36e-03)	6.53e-01 (1.43e-01)	0.652653
gluconate	80	Xenobiotics	Food Component/Plant	-1.41e-03 (6.32e-04)	4.98e-01 (2.08e-01)	0.497507
paraxanthine	75	Xenobiotics	Xanthine Metabolism	-2.41e-03 (3.62e-03)	7.75e-01 (1.87e-01)	0.775353
theobromine	80	Xenobiotics	Xanthine Metabolism	-4.37e-03 (2.45e-03)	5.50e-01 (2.24e-01)	0.549539
theophylline	68	Xenobiotics	Xanthine Metabolism	-6.63e-03 (3.16e-03)	4.92e-01 (2.09e-01)	0.49152
3-methylxanthine	65	Xenobiotics	Xanthine Metabolism	1.31e-04 (2.42e-03)	7.66e-01 (1.78e-01)	0.765982
1-methylxanthine	54	Xenobiotics	Xanthine Metabolism	-3.13e-03 (1.71e-03)	6.81e-01 (1.76e-01)	0.68071
7-methylxanthine	76	Xenobiotics	Xanthine Metabolism	-1.48e-03 (2.36e-03)	7.74e-01 (2.23e-01)	0.774482
1-methylurate	68	Xenobiotics	Xanthine Metabolism	5.80e-04 (3.03e-03)	7.93e-01 (1.44e-01)	0.793005
1,7-dimethylurate	61	Xenobiotics	Xanthine Metabolism	-6.53e-03 (2.59e-03)	4.17e-01 (2.15e-01)	0.417147
5-acetylamino-6-amino-3-methyluracil	80	Xenobiotics	Xanthine Metabolism	3.96e-03 (2.93e-03)	4.74e-01 (2.48e-01)	0.474097
7-methylurate	70	Xenobiotics	Xanthine Metabolism	-2.18e-03 (4.07e-03)	7.52e-01 (2.74e-01)	0.751719
caffeine	76	Xenobiotics	Xanthine Metabolism	-9.39e-03 (3.86e-03)	4.34e-01 (1.98e-01)	0.433572
amean and standard deviation (SD) of the estimate for FT4 in linear mixed regression models adjusted for age and body mass index (BMI) from 101 subsamples; bmean and SD of the false discorvery rate (FDR) to correct for multiple testing; signficantly associated metabolites are printed in bold; metabolites assigned with a star (*) were annotated by in silico spectra

## Sheet: table S2 Proteins
Table S2 Results from mixed-effect linear regression analyses with serum FT4 concentrations as exposure and protein levels as outcome.
Swissprot entry name	Gene		N	Category	Pathway	β (SD)*	FDR (SD)**
1433Z_HUMAN	YWHAZ	14-3-3 protein zeta/delta	80	Leakage-protein	Cytoplasm	3.27e-03 (6.28e-04)	1.28e-01 (7.72e-02)	0.128216	1
ACOC_HUMAN	ACO1	Cytoplasmic aconitate hydratase	52	Leakage-protein	Cytoplasm	-1.05e-02 (2.88e-03)	4.23e-01 (1.77e-01)	0.422644	2
ALDOA_HUMAN	ALDOA	Fructose-bisphosphate aldolase A	80	Leakage-protein	Cytoplasm	-1.22e-03 (1.18e-03)	8.26e-01 (1.43e-01)	0.826494	3
ANFY1_HUMAN	ANKFY1	Rabankyrin-5	80	Leakage-protein	Cytoplasm	1.72e-03 (5.79e-04)	6.49e-01 (1.25e-01)	0.649177	4
ASPM_HUMAN	ASPM	Abnormal spindle-like microcephaly-associated protein	80	Leakage-protein	Cytoplasm	5.11e-03 (4.73e-04)	2.07e-02 (1.96e-02)	0.0206761	5
CAH1_HUMAN	CA1	Carbonic anhydrase 1	80	Leakage-protein	Cytoplasm	6.70e-04 (4.19e-04)	8.03e-01 (1.29e-01)	0.802949	6
CAH2_HUMAN	CA2	Carbonic anhydrase 2	77	Leakage-protein	Cytoplasm	-4.40e-04 (1.14e-03)	8.96e-01 (1.09e-01)	0.896022	7
CLH1_HUMAN	CLTC	Clathrin heavy chain 1	80	Leakage-protein	Cytoplasm	-5.81e-03 (4.83e-04)	2.73e-03 (3.36e-03)	0.00273356	8
CTNB1_HUMAN	CTNNB1	Catenin beta-1	77	Leakage-protein	Cytoplasm	-3.81e-03 (9.72e-04)	5.63e-01 (1.38e-01)	0.563204	9
DLEC1_HUMAN	DLEC1	Deleted in lung and esophageal cancer protein 1	80	Leakage-protein	Cytoplasm	-5.63e-03 (6.66e-04)	3.37e-04 (6.38e-04)	0.00033699	10
DOCK4_HUMAN	DOCK4	Dedicator of cytokinesis protein 4	80	Leakage-protein	Cytoplasm	2.28e-03 (7.13e-04)	4.95e-01 (1.79e-01)	0.495436	11
ELP3_HUMAN	ELP3	Elongator complex protein 3	80	Leakage-protein	Cytoplasm	2.59e-03 (5.07e-04)	2.24e-01 (1.08e-01)	0.223667	12
ENOA_HUMAN	ENO1	Alpha-enolase	74	Leakage-protein	Cytoplasm	-5.47e-04 (1.33e-03)	8.31e-01 (1.31e-01)	0.831446	13
EXOC7_HUMAN	EXOC7	Exocyst complex component 7	80	Leakage-protein	Cytoplasm	-1.46e-03 (9.77e-04)	7.40e-01 (1.75e-01)	0.739729	14
FRPD1_HUMAN	FRMPD1	FERM and PDZ domain-containing protein 1	80	Leakage-protein	Cytoplasm	1.38e-03 (8.97e-04)	7.62e-01 (1.84e-01)	0.761621	15
G3P_HUMAN	GAPDH	Glyceraldehyde-3-phosphate dehydrogenase	80	Leakage-protein	Cytoplasm	-1.25e-02 (8.98e-04)	5.69e-03 (7.38e-03)	0.00568742	16
GSTP1_HUMAN	GSTP1	Glutathione S-transferase P	77	Leakage-protein	Cytoplasm	9.08e-04 (3.15e-03)	8.04e-01 (2.04e-01)	0.804485	17
HERC3_HUMAN	HERC3	Probable E3 ubiquitin-protein ligase HERC3	80	Leakage-protein	Cytoplasm	-7.14e-04 (6.81e-04)	7.64e-01 (1.75e-01)	0.763856	18
IASPP_HUMAN	PPP1R13L	RelA-associated inhibitor	80	Leakage-protein	Cytoplasm	1.91e-03 (5.60e-04)	3.63e-01 (1.93e-01)	0.362988	19
INSC_HUMAN	INSC	Protein inscuteable homolog	80	Leakage-protein	Cytoplasm	-1.01e-02 (1.68e-03)	7.38e-02 (4.27e-02)	0.073841	20
IQEC2_HUMAN	IQSEC2	IQ motif and SEC7 domain-containing protein 2	80	Leakage-protein	Cytoplasm	-1.17e-03 (4.72e-04)	5.32e-01 (1.99e-01)	0.53225	21
KCRM_HUMAN	CKM	Creatine kinase M-type	80	Leakage-protein	Cytoplasm	-3.80e-03 (5.05e-04)	2.20e-02 (2.50e-02)	0.0220215	22
KPYM_HUMAN	PKM	Pyruvate kinase PKM	80	Leakage-protein	Cytoplasm	1.32e-03 (9.19e-04)	7.68e-01 (1.54e-01)	0.767942	23
LDHA_HUMAN	LDHA	L-lactate dehydrogenase A chain	80	Leakage-protein	Cytoplasm	4.83e-04 (1.48e-03)	8.44e-01 (1.40e-01)	0.84405	24
LDHB_HUMAN	LDHB	L-lactate dehydrogenase B chain	79	Leakage-protein	Cytoplasm	1.95e-03 (1.43e-03)	6.22e-01 (2.40e-01)	0.62165	25
MRCKA_HUMAN	CDC42BPA	Serine/threonine-protein kinase MRCK alpha	80	Leakage-protein	Cytoplasm	-2.47e-03 (6.63e-04)	2.62e-01 (1.41e-01)	0.261632	26
MYH2_HUMAN	MYH2	Myosin-2	80	Leakage-protein	Cytoplasm	-3.92e-03 (2.61e-03)	6.14e-01 (2.42e-01)	0.613994	27
N4BP2_HUMAN	N4BP2	NEDD4-binding protein 2	80	Leakage-protein	Cytoplasm	-3.31e-03 (7.49e-04)	1.24e-01 (1.20e-01)	0.124155	28
NBEA_HUMAN	NBEA	Neurobeachin	77	Leakage-protein	Cytoplasm	-5.56e-03 (1.72e-03)	5.34e-01 (1.39e-01)	0.534294	29
NLRC5_HUMAN	NLRC5	Protein NLRC5	80	Leakage-protein	Cytoplasm	-2.49e-03 (7.88e-04)	3.96e-01 (1.60e-01)	0.396401	30
PLST_HUMAN	PLS3	Plastin-3	80	Leakage-protein	Cytoplasm	-1.80e-03 (5.84e-04)	4.86e-01 (1.75e-01)	0.486496	31
PRDX1_HUMAN	PRDX1	Peroxiredoxin-1	70	Leakage-protein	Cytoplasm	-9.46e-03 (2.18e-03)	2.14e-01 (1.20e-01)	0.213602	32
PSB6_HUMAN	PSMB6	Proteasome subunit beta type-6	62	Leakage-protein	Cytoplasm	1.22e-02 (6.11e-03)	6.47e-01 (1.75e-01)	0.646983	33
PTK6_HUMAN	PTK6	Protein-tyrosine kinase 6	80	Leakage-protein	Cytoplasm	9.17e-04 (7.17e-04)	7.84e-01 (1.55e-01)	0.783646	34
RECQ4_HUMAN	RECQL4	ATP-dependent DNA helicase Q4	74	Leakage-protein	Cytoplasm	-8.51e-05 (5.63e-03)	7.84e-01 (1.80e-01)	0.784157	35
RHG15_HUMAN	ARHGAP15	Rho GTPase-activating protein 15	80	Leakage-protein	Cytoplasm	-1.17e-04 (6.54e-04)	8.60e-01 (1.28e-01)	0.86037	36
S10A9_HUMAN	S100A9	Protein S100-A9	80	Leakage-protein	Cytoplasm	-4.14e-03 (1.61e-03)	5.13e-01 (1.75e-01)	0.512772	37
SKT_HUMAN	KIAA1217	Sickle tail protein homolog	80	Leakage-protein	Cytoplasm	1.74e-03 (4.81e-04)	3.33e-01 (1.26e-01)	0.332858	38
TBD2A_HUMAN	TBC1D2	TBC1 domain family member 2A	80	Leakage-protein	Cytoplasm	7.66e-04 (4.28e-04)	7.37e-01 (1.63e-01)	0.736651	39
TITIN_HUMAN	TTN	Titin	80	Leakage-protein	Cytoplasm	-2.42e-04 (6.98e-04)	8.39e-01 (1.50e-01)	0.838897	40
XRN1_HUMAN	XRN1	5'-3' exoribonuclease 1	80	Leakage-protein	Cytoplasm	-5.09e-04 (4.15e-04)	8.02e-01 (1.71e-01)	0.80227	41
INHBC_HUMAN	INHBC	Inhibin beta C chain	63	Leakage-protein	Cytoplasm	1.55e-03 (2.13e-03)	7.33e-01 (1.62e-01)	0.732925	42
PRDX2_HUMAN	PRDX2	Peroxiredoxin-2	49	Leakage-protein	Cytoplasm	-5.12e-03 (4.69e-03)	7.77e-01 (1.46e-01)	0.77726	43
RASA2_HUMAN	RASA2	Ras GTPase-activating protein 2	49	Leakage-protein	Cytoplasm	-3.23e-03 (2.21e-03)	6.72e-01 (2.22e-01)	0.672218	44
TRBP2_HUMAN	TARBP2	RISC-loading complex subunit TARBP2	63	Leakage-protein	Cytoplasm	1.09e-02 (5.43e-03)	5.71e-01 (1.93e-01)	0.5705	45
ACTN1_HUMAN	ACTN1	Alpha-actinin-1	80	Leakage-protein	Cytoskeleton	4.61e-03 (1.48e-03)	3.77e-01 (1.82e-01)	0.376549	46
AFAP1_HUMAN	AFAP1	Actin filament-associated protein 1	76	Leakage-protein	Cytoskeleton	-1.18e-03 (1.82e-03)	7.87e-01 (1.55e-01)	0.78687	47
CENPJ_HUMAN	CENPJ	Centromere protein J	80	Leakage-protein	Cytoskeleton	-1.73e-03 (9.76e-04)	5.59e-01 (2.46e-01)	0.558888	48
CNTLN_HUMAN	CNTLN	Centlein	80	Leakage-protein	Cytoskeleton	-3.81e-03 (6.20e-04)	1.08e-01 (1.00e-01)	0.108407	49
COR1A_HUMAN	CORO1A	Coronin-1A	76	Leakage-protein	Cytoskeleton	5.91e-03 (1.71e-03)	2.68e-01 (1.58e-01)	0.267665	50
DYH12_HUMAN	DNAH12	Dynein heavy chain 12, axonemal	80	Leakage-protein	Cytoskeleton	-4.48e-03 (1.01e-03)	2.20e-01 (1.11e-01)	0.2203	51
FLNA_HUMAN	FLNA	Filamin-A	80	Leakage-protein	Cytoskeleton	3.11e-04 (1.74e-03)	7.83e-01 (2.20e-01)	0.783342	52
IF140_HUMAN	IFT140	Intraflagellar transport protein 140 homolog	80	Leakage-protein	Cytoskeleton	-2.91e-03 (8.22e-04)	4.25e-01 (1.31e-01)	0.424667	53
IFT46_HUMAN	IFT46	Intraflagellar transport protein 46 homolog	80	Leakage-protein	Cytoskeleton	3.08e-03 (3.80e-04)	4.94e-03 (5.86e-03)	0.00493557	54
IQCB1_HUMAN	IQCB1	IQ calmodulin-binding motif-containing protein 1	80	Leakage-protein	Cytoskeleton	3.15e-03 (6.14e-04)	7.30e-02 (5.28e-02)	0.0729954	55
KIF15_HUMAN	KIF15	Kinesin-like protein KIF15	80	Leakage-protein	Cytoskeleton	-4.61e-04 (6.31e-04)	7.99e-01 (1.64e-01)	0.799404	56
KIF19_HUMAN	KIF19	Kinesin-like protein KIF19	79	Leakage-protein	Cytoskeleton	-6.05e-03 (2.21e-03)	4.31e-01 (2.04e-01)	0.431364	57
MYZAP_HUMAN	MYZAP	Myocardial zonula adherens protein	80	Leakage-protein	Cytoskeleton	-2.39e-03 (5.50e-04)	2.69e-01 (1.24e-01)	0.269103	58
PLSL_HUMAN	LCP1	Plastin-2	80	Leakage-protein	Cytoskeleton	5.04e-04 (4.87e-04)	7.29e-01 (2.02e-01)	0.7289	59
PROF1_HUMAN	PFN1	Profilin-1	80	Leakage-protein	Cytoskeleton	-3.07e-03 (5.58e-04)	1.38e-01 (8.72e-02)	0.13806	60
PSRC1_HUMAN	PSRC1	Proline/serine-rich coiled-coil protein 1	80	Leakage-protein	Cytoskeleton	-5.07e-03 (1.37e-03)	1.48e-01 (1.05e-01)	0.148043	61
PTN13_HUMAN	PTPN13	Tyrosine-protein phosphatase non-receptor type 13	80	Leakage-protein	Cytoskeleton	4.16e-04 (3.97e-04)	8.08e-01 (1.41e-01)	0.807647	62
SPTB1_HUMAN	SPTB	Spectrin beta chain, erythrocytic	64	Leakage-protein	Cytoskeleton	-1.50e-02 (7.16e-03)	6.18e-01 (2.26e-01)	0.618139	63
SPTN5_HUMAN	SPTBN5	Spectrin beta chain, non-erythrocytic 5	80	Leakage-protein	Cytoskeleton	2.52e-03 (1.17e-03)	5.04e-01 (2.19e-01)	0.503588	64
TPM4_HUMAN	TPM4	Tropomyosin alpha-4 chain	80	Leakage-protein	Cytoskeleton	-2.18e-03 (2.41e-03)	6.55e-01 (1.53e-01)	0.655017	65
VINC_HUMAN	VCL	Vinculin	80	Leakage-protein	Cytoskeleton	8.57e-04 (3.95e-04)	5.71e-01 (1.79e-01)	0.570572	66
WDR1_HUMAN	WDR1	WD repeat-containing protein 1	80	Leakage-protein	Cytoskeleton	1.66e-03 (3.80e-04)	3.59e-01 (1.29e-01)	0.359301	67
CLAP2_HUMAN	CLASP2	CLIP-associating protein 2	52	Leakage-protein	Cytoskeleton	2.05e-03 (2.81e-03)	7.98e-01 (1.61e-01)	0.797732	68
GA2L2_HUMAN	GAS2L2	GAS2-like protein 2	56	Leakage-protein	Cytoskeleton	1.70e-02 (5.14e-03)	3.33e-01 (1.31e-01)	0.332996	69
PARVB_HUMAN	PARVB	Beta-parvin	72	Leakage-protein	Cytoskeleton	2.68e-03 (2.66e-03)	7.90e-01 (1.77e-01)	0.789733	70
TBB1_HUMAN	TUBB1	Tubulin beta-1 chain	72	Leakage-protein	Cytoskeleton	-1.24e-02 (4.82e-03)	6.14e-01 (1.69e-01)	0.61406	71
ABCAC_HUMAN	ABCA12	ATP-binding cassette sub-family A member 12	80	Leakage-protein	Membrane protein	2.14e-03 (4.21e-04)	3.38e-01 (1.05e-01)	0.338421	72
ABCC8_HUMAN	ABCC8	ATP-binding cassette sub-family C member 8	79	Leakage-protein	Membrane protein	-8.25e-04 (1.55e-03)	8.18e-01 (2.02e-01)	0.818208	73
ADA_HUMAN	ADA	Adenosine deaminase	80	Leakage-protein	Membrane protein	7.05e-04 (7.81e-04)	8.23e-01 (1.46e-01)	0.823264	74
ADA1D_HUMAN	ADRA1D	Alpha-1D adrenergic receptor	80	Leakage-protein	Membrane protein	2.44e-03 (6.54e-04)	2.69e-01 (1.21e-01)	0.269491	75
AMPN_HUMAN	ANPEP	Aminopeptidase N	80	Leakage-protein	Membrane protein	-3.42e-03 (6.13e-04)	2.13e-01 (1.15e-01)	0.213483	76
ANKS6_HUMAN	ANKS6	Ankyrin repeat and SAM domain-containing protein 6	75	Leakage-protein	Membrane protein	-5.29e-03 (1.22e-03)	4.35e-01 (1.92e-01)	0.435058	77
APMAP_HUMAN	APMAP	Adipocyte plasma membrane-associated protein	80	Leakage-protein	Membrane protein	-1.62e-02 (4.92e-03)	1.67e-01 (1.17e-01)	0.166969	78
AT11A_HUMAN	ATP11A	Probable phospholipid-transporting ATPase IH	80	Leakage-protein	Membrane protein	-4.70e-03 (8.40e-04)	1.88e-01 (1.05e-01)	0.188007	79
BFSP2_HUMAN	BFSP2	Phakinin	80	Leakage-protein	Membrane protein	5.55e-05 (5.51e-04)	8.83e-01 (1.18e-01)	0.88262	80
CAC1F_HUMAN	CACNA1F	Voltage-dependent L-type calcium channel subunit alpha-1F	80	Leakage-protein	Membrane protein	2.70e-04 (5.16e-04)	8.73e-01 (1.33e-01)	0.872697	81
CAD13_HUMAN	CDH13	Cadherin-13	80	Leakage-protein	Membrane protein	7.10e-04 (4.39e-04)	7.87e-01 (1.34e-01)	0.787378	82
CADH5_HUMAN	CDH5	Cadherin-5	80	Leakage-protein	Membrane protein	6.13e-03 (4.40e-04)	1.20e-03 (1.08e-03)	0.00120152	83
CD166_HUMAN	ALCAM	CD166 antigen	80	Leakage-protein	Membrane protein	2.40e-03 (9.18e-04)	4.22e-01 (1.94e-01)	0.422483	84
CD44_HUMAN	CD44	CD44 antigen	80	Leakage-protein	Membrane protein	1.44e-03 (5.69e-04)	4.77e-01 (1.87e-01)	0.477403	85
CDHR2_HUMAN	CDHR2	Cadherin-related family member 2	80	Leakage-protein	Membrane protein	-2.39e-03 (9.90e-04)	4.45e-01 (1.80e-01)	0.445168	86
CELR1_HUMAN	CELSR1	Cadherin EGF LAG seven-pass G-type receptor 1	80	Leakage-protein	Membrane protein	3.69e-03 (2.43e-03)	7.54e-01 (1.36e-01)	0.754102	87
CSF1R_HUMAN	CSF1R	Macrophage colony-stimulating factor 1 receptor	80	Leakage-protein	Membrane protein	-2.87e-04 (1.83e-03)	8.48e-01 (1.39e-01)	0.847851	88
DESP_HUMAN	DSP	Desmoplakin	80	Leakage-protein	Membrane protein	-2.78e-03 (9.24e-04)	5.19e-01 (1.55e-01)	0.518517	89
DISP1_HUMAN	DISP1	Protein dispatched homolog 1	80	Leakage-protein	Membrane protein	-6.73e-05 (4.87e-04)	9.06e-01 (1.22e-01)	0.905554	90
DMD_HUMAN	DMD	Dystrophin	80	Leakage-protein	Membrane protein	-7.02e-03 (2.53e-03)	3.97e-01 (1.94e-01)	0.397371	91
DUOX1_HUMAN	DUOX1	Dual oxidase 1	80	Leakage-protein	Membrane protein	-1.71e-03 (8.44e-04)	7.24e-01 (1.55e-01)	0.723734	92
ENPP1_HUMAN	ENPP1	Ectonucleotide pyrophosphatase/phosphodiesterase family member 1	80	Leakage-protein	Membrane protein	-9.16e-03 (1.65e-03)	1.21e-01 (5.71e-02)	0.121235	93
EPCR_HUMAN	PROCR	Endothelial protein C receptor	80	Leakage-protein	Membrane protein	7.83e-03 (4.28e-04)	3.93e-05 (3.63e-05)	3.93e-05	94
FCG3A_HUMAN	FCGR3A	Low affinity immunoglobulin gamma Fc region receptor III-A	80	Leakage-protein	Membrane protein	3.67e-03 (8.81e-04)	3.01e-01 (1.30e-01)	0.300603	95
FCRL5_HUMAN	FCRL5	Fc receptor-like protein 5	80	Leakage-protein	Membrane protein	1.38e-03 (6.00e-04)	4.56e-01 (2.13e-01)	0.455506	96
GP108_HUMAN	GPR108	Protein GPR108	79	Leakage-protein	Membrane protein	1.12e-03 (1.01e-03)	8.08e-01 (1.53e-01)	0.808113	97
GP1BA_HUMAN	GP1BA	Platelet glycoprotein Ib alpha chain	80	Leakage-protein	Membrane protein	-9.22e-04 (5.25e-04)	7.20e-01 (1.59e-01)	0.719798	98
GRM5_HUMAN	GRM5	Metabotropic glutamate receptor 5	80	Leakage-protein	Membrane protein	2.15e-03 (7.33e-04)	4.70e-01 (1.63e-01)	0.469866	99
ICAM2_HUMAN	ICAM2	Intercellular adhesion molecule 2	80	Leakage-protein	Membrane protein	2.32e-03 (1.07e-03)	4.79e-01 (2.04e-01)	0.478794	100
ICAM3_HUMAN	ICAM3	Intercellular adhesion molecule 3	80	Leakage-protein	Membrane protein	4.03e-03 (7.50e-04)	1.25e-01 (6.90e-02)	0.124803	101
IGSF6_HUMAN	IGSF6	Immunoglobulin superfamily member 6	80	Leakage-protein	Membrane protein	-1.72e-03 (7.74e-04)	6.35e-01 (1.81e-01)	0.635437	102
ILK_HUMAN	ILK	Integrin-linked protein kinase	80	Leakage-protein	Membrane protein	3.32e-03 (8.41e-04)	1.64e-01 (8.52e-02)	0.164068	103
INADL_HUMAN	INADL	InaD-like protein	80	Leakage-protein	Membrane protein	-9.76e-04 (8.04e-04)	7.95e-01 (1.53e-01)	0.794679	104
IQGA1_HUMAN	IQGAP1	Ras GTPase-activating-like protein IQGAP1	80	Leakage-protein	Membrane protein	6.04e-03 (9.12e-04)	6.64e-02 (4.22e-02)	0.0663999	105
LAMP2_HUMAN	LAMP2	Lysosome-associated membrane glycoprotein 2	79	Leakage-protein	Membrane protein	4.75e-03 (1.07e-03)	3.27e-01 (1.41e-01)	0.326905	106
LRC8B_HUMAN	LRRC8B	Volume-regulated anion channel subunit LRRC8B	80	Leakage-protein	Membrane protein	8.64e-03 (8.65e-04)	3.90e-04 (6.63e-04)	0.00038964	107
LRIG3_HUMAN	LRIG3	Leucine-rich repeats and immunoglobulin-like domains protein 3	80	Leakage-protein	Membrane protein	4.54e-03 (1.87e-03)	6.38e-01 (1.65e-01)	0.637919	108
LYAM1_HUMAN	SELL	L-selectin	80	Leakage-protein	Membrane protein	-5.80e-05 (2.25e-04)	9.21e-01 (1.06e-01)	0.920691	109
LYVE1_HUMAN	LYVE1	Lymphatic vessel endothelial hyaluronic acid receptor 1	80	Leakage-protein	Membrane protein	9.16e-03 (1.26e-03)	3.44e-02 (3.32e-02)	0.0344367	110
MPDZ_HUMAN	MPDZ	Multiple PDZ domain protein	80	Leakage-protein	Membrane protein	-1.87e-03 (6.78e-04)	4.70e-01 (1.93e-01)	0.469611	111
MUC18_HUMAN	MCAM	Cell surface glycoprotein MUC18	79	Leakage-protein	Membrane protein	3.57e-03 (1.34e-03)	4.79e-01 (1.88e-01)	0.478509	112
P210L_HUMAN	NUP210L	Nuclear pore membrane glycoprotein 210-like	80	Leakage-protein	Membrane protein	2.10e-03 (6.99e-04)	3.39e-01 (1.72e-01)	0.339	113
PI16_HUMAN	PI16	Peptidase inhibitor 16	80	Leakage-protein	Membrane protein	-4.83e-03 (4.53e-04)	4.17e-03 (5.59e-03)	0.00416582	114
PIEZ2_HUMAN	PIEZO2	Piezo-type mechanosensitive ion channel component 2	80	Leakage-protein	Membrane protein	-1.64e-03 (1.12e-03)	7.30e-01 (1.81e-01)	0.729972	115
PTPRG_HUMAN	PTPRG	Receptor-type tyrosine-protein phosphatase gamma	80	Leakage-protein	Membrane protein	1.07e-02 (8.33e-04)	1.59e-02 (1.67e-02)	0.0158575	116
RAB23_HUMAN	RAB23	Ras-related protein Rab-23	80	Leakage-protein	Membrane protein	2.63e-04 (4.93e-04)	8.34e-01 (1.36e-01)	0.834258	117
RIMS1_HUMAN	RIMS1	Regulating synaptic membrane exocytosis protein 1	76	Leakage-protein	Membrane protein	-9.01e-03 (2.05e-03)	3.43e-01 (1.13e-01)	0.343054	118
S27A6_HUMAN	SLC27A6	Long-chain fatty acid transport protein 6	80	Leakage-protein	Membrane protein	-7.13e-04 (6.76e-04)	6.33e-01 (2.41e-01)	0.632608	119
TM198_HUMAN	TMEM198	Transmembrane protein 198	80	Leakage-protein	Membrane protein	5.82e-03 (7.96e-04)	6.84e-02 (4.12e-02)	0.0683905	120
VASN_HUMAN	VASN	Vasorin	80	Leakage-protein	Membrane protein	7.86e-03 (5.33e-04)	1.85e-05 (3.02e-05)	1.85e-05	121
VNN1_HUMAN	VNN1	Pantetheinase	76	Leakage-protein	Membrane protein	-1.67e-03 (1.02e-03)	7.43e-01 (1.59e-01)	0.742682	122
CAP1_HUMAN	CAP1	Adenylyl cyclase-associated protein 1	77	Leakage-protein	Membrane protein	6.45e-03 (2.76e-03)	4.26e-01 (2.06e-01)	0.42638	123
ERN1_HUMAN	ERN1	Serine/threonine-protein kinase/endoribonuclease IRE1	49	Leakage-protein	Membrane protein	-1.08e-03 (4.18e-03)	8.37e-01 (1.52e-01)	0.836683	124
FARP1_HUMAN	FARP1	FERM, RhoGEF and pleckstrin domain-containing protein 1	52	Leakage-protein	Membrane protein	-1.12e-02 (6.88e-03)	5.84e-01 (2.30e-01)	0.583614	125
KIT_HUMAN	KIT	Mast/stem cell growth factor receptor Kit	67	Leakage-protein	Membrane protein	-3.56e-03 (5.34e-03)	7.96e-01 (1.77e-01)	0.796215	126
S22A4_HUMAN	SLC22A4	Solute carrier family 22 member 4	56	Leakage-protein	Membrane protein	-1.75e-02 (4.05e-03)	3.94e-01 (1.46e-01)	0.393728	127
ZO2_HUMAN	TJP2	Tight junction protein ZO-2	63	Leakage-protein	Membrane protein	2.02e-03 (6.97e-04)	6.31e-01 (1.51e-01)	0.63144	128
F136A_HUMAN	FAM136A	Protein FAM136A	80	Leakage-protein	Mitochondrion	3.82e-03 (8.32e-04)	1.37e-01 (9.85e-02)	0.137393	129
KANK2_HUMAN	KANK2	KN motif and ankyrin repeat domain-containing protein 2	80	Leakage-protein	Mitochondrion	1.66e-03 (8.99e-04)	5.07e-01 (2.31e-01)	0.506994	130
MSRB2_HUMAN	MSRB2	Methionine-R-sulfoxide reductase B2, mitochondrial	80	Leakage-protein	Mitochondrion	-1.50e-03 (1.01e-03)	7.43e-01 (1.76e-01)	0.742963	131
RM45_HUMAN	MRPL45	39S ribosomal protein L45, mitochondrial	80	Leakage-protein	Mitochondrion	-1.36e-03 (4.49e-04)	4.24e-01 (1.76e-01)	0.42355	132
RT34_HUMAN	MRPS34	28S ribosomal protein S34, mitochondrial	80	Leakage-protein	Mitochondrion	6.97e-03 (1.85e-03)	2.87e-01 (9.57e-02)	0.286864	133
A1CF_HUMAN	A1CF	APOBEC1 complementation factor	66	Leakage-protein	Nucleus	4.51e-03 (1.72e-03)	5.35e-01 (1.94e-01)	0.535175	134
ARI4A_HUMAN	ARID4A	AT-rich interactive domain-containing protein 4A	77	Leakage-protein	Nucleus	1.22e-02 (3.49e-03)	4.29e-02 (1.57e-02)	0.0428738	135
BRE1A_HUMAN	RNF20	E3 ubiquitin-protein ligase BRE1A	80	Leakage-protein	Nucleus	3.18e-04 (5.24e-04)	8.17e-01 (1.65e-01)	0.817484	136
CDK7_HUMAN	CDK7	Cyclin-dependent kinase 7	80	Leakage-protein	Nucleus	2.84e-03 (3.72e-04)	1.20e-01 (4.61e-02)	0.119708	137
CHD2_HUMAN	CHD2	Chromodomain-helicase-DNA-binding protein 2	80	Leakage-protein	Nucleus	-4.57e-04 (8.39e-04)	7.55e-01 (1.73e-01)	0.755074	138
CLIC1_HUMAN	CLIC1	Chloride intracellular channel protein 1	71	Leakage-protein	Nucleus	1.22e-02 (4.54e-03)	4.90e-01 (1.84e-01)	0.490183	139
DDX41_HUMAN	DDX41	Probable ATP-dependent RNA helicase DDX41	80	Leakage-protein	Nucleus	2.03e-03 (3.43e-04)	1.21e-01 (7.92e-02)	0.121242	140
HES4_HUMAN	HES4	Transcription factor HES-4	80	Leakage-protein	Nucleus	1.74e-03 (1.51e-03)	7.28e-01 (2.62e-01)	0.728468	141
HXD4_HUMAN	HOXD4	Homeobox protein Hox-D4	80	Leakage-protein	Nucleus	3.11e-03 (5.99e-04)	1.40e-01 (9.01e-02)	0.140306	142
KI20B_HUMAN	KIF20B	Kinesin-like protein KIF20B	78	Leakage-protein	Nucleus	-4.32e-03 (1.92e-03)	4.26e-01 (1.98e-01)	0.426063	143
KKCC2_HUMAN	CAMKK2	Calcium/calmodulin-dependent protein kinase kinase 2	80	Leakage-protein	Nucleus	-5.08e-03 (7.88e-04)	1.83e-01 (8.35e-02)	0.182913	144
KS6A2_HUMAN	RPS6KA2	Ribosomal protein S6 kinase alpha-2	80	Leakage-protein	Nucleus	-1.31e-03 (7.51e-04)	5.75e-01 (2.21e-01)	0.574983	145
LRIF1_HUMAN	LRIF1	Ligand-dependent nuclear receptor-interacting factor 1	80	Leakage-protein	Nucleus	2.13e-03 (4.31e-04)	3.96e-01 (9.30e-02)	0.395841	146
MKX_HUMAN	MKX	Homeobox protein Mohawk	80	Leakage-protein	Nucleus	-9.64e-04 (6.28e-04)	7.27e-01 (1.63e-01)	0.726863	147
MLL3_HUMAN	KMT2C	Histone-lysine N-methyltransferase 2C	80	Leakage-protein	Nucleus	5.49e-03 (5.66e-04)	5.44e-03 (7.67e-03)	0.00543919	148
MLL4_HUMAN	KMT2B	Histone-lysine N-methyltransferase 2B	80	Leakage-protein	Nucleus	3.69e-03 (6.03e-04)	1.16e-01 (8.93e-02)	0.116029	149
MORC2_HUMAN	MORC2	MORC family CW-type zinc finger protein 2	80	Leakage-protein	Nucleus	1.26e-03 (5.23e-04)	5.08e-01 (1.86e-01)	0.50755	150
MPIP3_HUMAN	CDC25C	M-phase inducer phosphatase 3	80	Leakage-protein	Nucleus	5.84e-04 (5.04e-04)	8.22e-01 (1.40e-01)	0.822057	151
NFE2_HUMAN	NFE2	Transcription factor NF-E2 45 kDa subunit	80	Leakage-protein	Nucleus	9.47e-04 (1.92e-03)	7.57e-01 (2.41e-01)	0.757167	152
NFKB2_HUMAN	NFKB2	Nuclear factor NF-kappa-B p100 subunit	80	Leakage-protein	Nucleus	1.49e-03 (8.99e-04)	6.44e-01 (1.89e-01)	0.643661	153
NOP14_HUMAN	NOP14	Nucleolar protein 14	80	Leakage-protein	Nucleus	-2.96e-04 (6.97e-04)	8.11e-01 (1.52e-01)	0.810504	154
NXF1_HUMAN	NXF1	Nuclear RNA export factor 1	80	Leakage-protein	Nucleus	9.90e-04 (6.70e-04)	7.82e-01 (1.53e-01)	0.781907	155
PDZD2_HUMAN	PDZD2	PDZ domain-containing protein 2	80	Leakage-protein	Nucleus	-3.98e-03 (1.11e-03)	3.10e-01 (1.77e-01)	0.309695	156
SLX4_HUMAN	SLX4	Structure-specific endonuclease subunit SLX4	79	Leakage-protein	Nucleus	-1.70e-02 (4.79e-03)	3.66e-01 (1.60e-01)	0.365743	157
SP9_HUMAN	SP9	Transcription factor Sp9	80	Leakage-protein	Nucleus	-1.87e-03 (5.21e-04)	3.02e-01 (1.82e-01)	0.302395	158
SYCP1_HUMAN	SYCP1	Synaptonemal complex protein 1	80	Leakage-protein	Nucleus	2.47e-03 (5.47e-04)	3.75e-01 (1.66e-01)	0.374687	159
TRIPC_HUMAN	TRIP12	E3 ubiquitin-protein ligase TRIP12	80	Leakage-protein	Nucleus	-1.28e-03 (3.95e-04)	4.44e-01 (1.64e-01)	0.444498	160
UBP7_HUMAN	USP7	Ubiquitin carboxyl-terminal hydrolase 7	80	Leakage-protein	Nucleus	-2.53e-04 (4.83e-04)	8.77e-01 (1.20e-01)	0.876689	161
ZBT24_HUMAN	ZBTB24	Zinc finger and BTB domain-containing protein 24	80	Leakage-protein	Nucleus	-1.36e-03 (6.16e-04)	5.65e-01 (1.93e-01)	0.56546	162
ZBTB9_HUMAN	ZBTB9	Zinc finger and BTB domain-containing protein 9	71	Leakage-protein	Nucleus	-1.11e-02 (1.57e-03)	1.51e-02 (2.33e-02)	0.0151031	163
ZFHX3_HUMAN	ZFHX3	Zinc finger homeobox protein 3	80	Leakage-protein	Nucleus	-5.71e-03 (6.96e-04)	2.97e-02 (2.81e-02)	0.0297323	164
ZN169_HUMAN	ZNF169	Zinc finger protein 169	80	Leakage-protein	Nucleus	-1.70e-03 (4.29e-04)	3.72e-01 (1.30e-01)	0.371523	165
ZN197_HUMAN	ZNF197	Zinc finger protein 197	80	Leakage-protein	Nucleus	-4.10e-03 (5.23e-04)	3.80e-02 (3.32e-02)	0.0380033	166
ZN362_HUMAN	ZNF362	Zinc finger protein 362	80	Leakage-protein	Nucleus	-9.23e-04 (1.07e-03)	7.71e-01 (1.99e-01)	0.771031	167
ZN469_HUMAN	ZNF469	Zinc finger protein 469	79	Leakage-protein	Nucleus	5.06e-03 (1.60e-03)	2.19e-01 (1.88e-01)	0.219214	168
ZNF92_HUMAN	ZNF92	Zinc finger protein 92	80	Leakage-protein	Nucleus	-4.10e-03 (5.42e-04)	5.14e-02 (4.22e-02)	0.0514016	169
ZBT12_HUMAN	ZBTB12	Zinc finger and BTB domain-containing protein 12	53	Leakage-protein	Nucleus	-9.44e-03 (4.77e-03)	3.27e-01 (2.63e-01)	0.326956	170
ABCB9_HUMAN	ABCB9	ATP-binding cassette sub-family B member 9	80	Leakage-protein	other Leakage-protein	-3.14e-04 (6.68e-04)	8.41e-01 (1.46e-01)	0.840835	171
CATD_HUMAN	CTSD	Cathepsin D	80	Leakage-protein	other Leakage-protein	-5.47e-04 (7.77e-04)	8.67e-01 (1.20e-01)	0.866582	172
CP3A4_HUMAN	CYP3A4	Cytochrome P450 3A4	80	Leakage-protein	other Leakage-protein	2.45e-03 (6.52e-04)	3.67e-01 (1.61e-01)	0.367059	173
DIAC_HUMAN	CTBS	Di-N-acetylchitobiase	80	Leakage-protein	other Leakage-protein	4.20e-03 (7.85e-04)	9.88e-02 (8.45e-02)	0.0987685	174
ERAP1_HUMAN	ERAP1	Endoplasmic reticulum aminopeptidase 1	80	Leakage-protein	other Leakage-protein	3.74e-03 (4.55e-04)	1.68e-01 (7.86e-02)	0.167906	175
FUCO_HUMAN	FUCA1	Tissue alpha-L-fucosidase	80	Leakage-protein	other Leakage-protein	2.40e-05 (5.92e-04)	8.79e-01 (1.29e-01)	0.879115	176
GAPR1_HUMAN	GLIPR2	Golgi-associated plant pathogenesis-related protein 1	80	Leakage-protein	other Leakage-protein	-6.20e-03 (1.03e-03)	2.46e-01 (9.72e-02)	0.246043	177
GOGA2_HUMAN	GOLGA2	Golgin subfamily A member 2	80	Leakage-protein	other Leakage-protein	-4.38e-04 (7.52e-04)	8.50e-01 (1.37e-01)	0.849997	178
GRP78_HUMAN	HSPA5	78 kDa glucose-regulated protein	80	Leakage-protein	other Leakage-protein	-1.67e-03 (1.41e-03)	6.59e-01 (2.23e-01)	0.658526	179
MA1A1_HUMAN	MAN1A1	Mannosyl-oligosaccharide 1,2-alpha-mannosidase IA	80	Leakage-protein	other Leakage-protein	4.69e-03 (5.06e-04)	6.93e-02 (3.95e-02)	0.0692682	180
MINP1_HUMAN	MINPP1	Multiple inositol polyphosphate phosphatase 1	80	Leakage-protein	other Leakage-protein	2.73e-03 (1.15e-03)	3.34e-01 (2.36e-01)	0.333585	181
PCYOX_HUMAN	PCYOX1	Prenylcysteine oxidase 1	80	Leakage-protein	other Leakage-protein	-3.89e-04 (3.50e-04)	7.76e-01 (1.73e-01)	0.776157	182
PDIA3_HUMAN	PDIA3	Protein disulfide-isomerase A3	80	Leakage-protein	other Leakage-protein	-8.59e-04 (8.47e-04)	8.23e-01 (1.56e-01)	0.822792	183
PTGDS_HUMAN	PTGDS	Prostaglandin-H2 D-isomerase	80	Leakage-protein	other Leakage-protein	4.34e-03 (4.35e-04)	7.93e-03 (6.58e-03)	0.0079325	184
RYR2_HUMAN	RYR2	Ryanodine receptor 2	80	Leakage-protein	other Leakage-protein	-3.11e-03 (5.14e-04)	1.17e-01 (9.96e-02)	0.116958	185
SC61B_HUMAN	SEC61B	Protein transport protein Sec61 subunit beta	80	Leakage-protein	other Leakage-protein	-5.89e-03 (1.14e-03)	1.61e-01 (8.81e-02)	0.160754	186
TEKT2_HUMAN	TEKT2	Tektin-2	80	Leakage-protein	other Leakage-protein	4.90e-04 (3.75e-04)	8.08e-01 (1.57e-01)	0.807979	187
TLN1_HUMAN	TLN1	Talin-1	80	Leakage-protein	other Leakage-protein	-1.05e-03 (7.60e-04)	6.56e-01 (1.95e-01)	0.656211	188
TSP1_HUMAN	THBS1	Thrombospondin-1	80	Leakage-protein	other Leakage-protein	-1.64e-03 (9.17e-04)	6.14e-01 (2.00e-01)	0.613511	189
TSP4_HUMAN	THBS4	Thrombospondin-4	80	Leakage-protein	other Leakage-protein	3.40e-03 (8.58e-04)	3.28e-01 (1.36e-01)	0.327914	190
URP2_HUMAN	FERMT3	Fermitin family homolog 3	80	Leakage-protein	other Leakage-protein	-3.54e-04 (1.08e-03)	8.02e-01 (1.60e-01)	0.801883	191
MANBA_HUMAN	MANBA	Beta-mannosidase	63	Leakage-protein	other Leakage-protein	5.39e-03 (1.44e-03)	3.46e-01 (1.19e-01)	0.345926	192
A1AG1_HUMAN	ORM1	Alpha-1-acid glycoprotein 1	80	Secreted protein	Secreted	-1.25e-03 (3.93e-04)	4.09e-01 (1.92e-01)	0.408672	193
A1AG2_HUMAN	ORM2	Alpha-1-acid glycoprotein 2	80	Secreted protein	Secreted	-7.77e-04 (2.97e-04)	5.65e-01 (1.84e-01)	0.5648	194
A2GL_HUMAN	LRG1	Leucine-rich alpha-2-glycoprotein	80	Secreted protein	Secreted	1.72e-03 (4.49e-04)	2.88e-01 (1.43e-01)	0.287647	195
ADIPO_HUMAN	ADIPOQ	Adiponectin	80	Secreted protein	Secreted	-3.87e-03 (6.11e-04)	1.98e-01 (8.72e-02)	0.197759	196
AFAM_HUMAN	AFM	Afamin	80	Secreted protein	Secreted	-1.75e-03 (4.40e-04)	2.79e-01 (1.75e-01)	0.278972	197
ALS_HUMAN	IGFALS	Insulin-like growth factor-binding protein complex acid labile subunit	80	Secreted protein	Secreted	-4.66e-05 (2.94e-04)	8.91e-01 (1.17e-01)	0.891125	198
APOA2_HUMAN	APOA2	Apolipoprotein A-II	80	Secreted protein	Secreted	-3.47e-04 (4.46e-04)	8.45e-01 (1.28e-01)	0.84543	199
APOM_HUMAN	APOM	Apolipoprotein M	80	Secreted protein	Secreted	-2.56e-04 (2.99e-04)	8.69e-01 (1.23e-01)	0.869438	200
ATS13_HUMAN	ADAMTS13	A disintegrin and metalloproteinase with thrombospondin motifs 13	80	Secreted protein	Secreted	-2.22e-03 (3.36e-04)	2.08e-01 (1.01e-01)	0.207579	201
B2MG_HUMAN	B2M	Beta-2-microglobulin [Cleaved into: Beta-2-microglobulin form pI 5.3]	80	Secreted protein	Secreted	2.18e-03 (5.94e-04)	3.66e-01 (1.55e-01)	0.365549	202
BGH3_HUMAN	TGFBI	Transforming growth factor-beta-induced protein ig-h3	80	Secreted protein	Secreted	-5.94e-04 (5.55e-04)	7.04e-01 (1.94e-01)	0.703841	203
BTD_HUMAN	BTD	Biotinidase	80	Secreted protein	Secreted	1.45e-04 (4.41e-04)	8.57e-01 (1.37e-01)	0.857167	204
C163A_HUMAN	CD163	Scavenger receptor cysteine-rich type 1 protein M130	80	Secreted protein	Secreted	1.51e-04 (5.24e-04)	8.62e-01 (1.37e-01)	0.862213	205
C1QB_HUMAN	C1QB	Complement C1q subcomponent subunit B	80	Secreted protein	Secreted	1.81e-03 (2.68e-04)	1.10e-01 (5.71e-02)	0.109589	206
C4BPA_HUMAN	C4BPA	C4b-binding protein alpha chain	80	Secreted protein	Secreted	-3.82e-04 (3.29e-04)	7.72e-01 (1.67e-01)	0.771618	207
C4BPB_HUMAN	C4BPB	C4b-binding protein beta chain	80	Secreted protein	Secreted	1.25e-04 (5.17e-04)	8.30e-01 (1.40e-01)	0.830222	208
CAMP_HUMAN	CAMP	Cathelicidin antimicrobial peptide	80	Secreted protein	Secreted	-7.27e-03 (8.48e-04)	1.19e-02 (8.08e-03)	0.0118702	209
CBG_HUMAN	SERPINA6	Corticosteroid-binding globulin	80	Secreted protein	Secreted	-1.77e-03 (3.11e-04)	2.77e-01 (1.14e-01)	0.277384	210
CBPB2_HUMAN	CPB2	Carboxypeptidase B2	80	Secreted protein	Secreted	-2.51e-04 (3.49e-04)	8.23e-01 (1.57e-01)	0.823197	211
CBPN_HUMAN	CPN1	Carboxypeptidase N catalytic chain	80	Secreted protein	Secreted	-5.83e-04 (5.30e-04)	7.35e-01 (1.88e-01)	0.734965	212
CD5L_HUMAN	CD5L	CD5 antigen-like	80	Secreted protein	Secreted	2.98e-04 (7.11e-04)	8.35e-01 (2.04e-01)	0.835288	213
CHLE_HUMAN	BCHE	Cholinesterase	80	Secreted protein	Secreted	3.38e-03 (4.41e-04)	3.92e-02 (2.96e-02)	0.0391751	214
CLUS_HUMAN	CLU	Clusterin	80	Secreted protein	Secreted	-1.36e-03 (3.02e-04)	2.26e-01 (1.28e-01)	0.225779	215
CNDP1_HUMAN	CNDP1	Beta-Ala-His dipeptidase	80	Secreted protein	Secreted	3.58e-04 (4.95e-04)	7.69e-01 (1.93e-01)	0.768778	216
CO6A3_HUMAN	COL6A3	Collagen alpha-3	80	Secreted protein	Secreted	3.70e-03 (3.69e-03)	6.70e-01 (1.95e-01)	0.670168	217
COKA1_HUMAN	COL20A1	Collagen alpha-1	80	Secreted protein	Secreted	2.74e-04 (1.92e-03)	8.25e-01 (1.54e-01)	0.825293	218
COL11_HUMAN	COLEC11	Collectin-11	80	Secreted protein	Secreted	3.82e-03 (6.95e-04)	1.68e-01 (9.93e-02)	0.167695	219
COMA1_HUMAN	COL22A1	Collagen alpha-1	80	Secreted protein	Secreted	-1.40e-03 (2.22e-03)	7.57e-01 (1.84e-01)	0.756582	220
COMP_HUMAN	COMP	Cartilage oligomeric matrix protein	80	Secreted protein	Secreted	5.28e-03 (1.12e-03)	9.42e-02 (1.04e-01)	0.0942161	221
CPN2_HUMAN	CPN2	Carboxypeptidase N subunit 2	80	Secreted protein	Secreted	1.47e-03 (3.36e-04)	2.09e-01 (1.02e-01)	0.208899	222
CRAC1_HUMAN	CRTAC1	Cartilage acidic protein 1	80	Secreted protein	Secreted	6.26e-04 (3.08e-04)	6.72e-01 (1.62e-01)	0.67201	223
CRIS3_HUMAN	CRISP3	Cysteine-rich secretory protein 3	80	Secreted protein	Secreted	-1.83e-03 (9.02e-04)	5.65e-01 (1.91e-01)	0.564701	224
CYTC_HUMAN	CST3	Cystatin-C	80	Secreted protein	Secreted	5.72e-03 (3.89e-04)	2.59e-04 (2.95e-04)	0.00025941	225
DOPO_HUMAN	DBH	Dopamine beta-hydroxylase	80	Secreted protein	Secreted	-2.04e-03 (9.79e-04)	6.46e-01 (1.70e-01)	0.646022	226
ECM1_HUMAN	ECM1	Extracellular matrix protein 1	80	Secreted protein	Secreted	-2.82e-03 (4.61e-04)	2.17e-01 (8.11e-02)	0.217054	227
FBLN1_HUMAN	FBLN1	Fibulin-1	80	Secreted protein	Secreted	2.71e-03 (3.81e-04)	3.00e-02 (3.84e-02)	0.0299954	228
FBLN3_HUMAN	EFEMP1	EGF-containing fibulin-like extracellular matrix protein 1	80	Secreted protein	Secreted	1.50e-03 (4.02e-04)	2.76e-01 (1.66e-01)	0.275821	229
FCGBP_HUMAN	FCGBP	IgGFc-binding protein	80	Secreted protein	Secreted	-3.89e-04 (3.89e-04)	8.67e-01 (1.24e-01)	0.866942	230
FCN3_HUMAN	FCN3	Ficolin-3	80	Secreted protein	Secreted	1.10e-03 (3.46e-04)	4.42e-01 (1.66e-01)	0.442416	231
FETUB_HUMAN	FETUB	Fetuin-B	80	Secreted protein	Secreted	6.47e-03 (7.40e-04)	7.95e-03 (1.27e-02)	0.00794774	232
GELS_HUMAN	GSN	Gelsolin	80	Secreted protein	Secreted	6.73e-05 (2.49e-04)	8.98e-01 (1.13e-01)	0.898441	233
GPX3_HUMAN	GPX3	Glutathione peroxidase 3	80	Secreted protein	Secreted	-1.96e-03 (4.32e-04)	1.81e-01 (9.73e-02)	0.180556	234
HABP2_HUMAN	HABP2	Hyaluronan-binding protein 2	80	Secreted protein	Secreted	2.92e-03 (3.78e-04)	3.28e-02 (2.49e-02)	0.0328065	235
HGFA_HUMAN	HGFAC	Hepatocyte growth factor activator	80	Secreted protein	Secreted	9.99e-04 (2.80e-04)	4.57e-01 (1.55e-01)	0.456992	236
HGFL_HUMAN	MST1	Hepatocyte growth factor-like protein	80	Secreted protein	Secreted	1.59e-03 (3.78e-04)	1.66e-01 (9.36e-02)	0.165597	237
HPTR_HUMAN	HPR	Haptoglobin-related protein	80	Secreted protein	Secreted	-8.85e-04 (7.75e-04)	8.03e-01 (1.72e-01)	0.80279	238
IBP2_HUMAN	IGFBP2	Insulin-like growth factor-binding protein 2	80	Secreted protein	Secreted	6.81e-03 (9.53e-04)	1.41e-03 (2.80e-03)	0.00141421	239
IGF2_HUMAN	IGF2	Insulin-like growth factor II	80	Secreted protein	Secreted	1.32e-03 (4.61e-04)	3.37e-01 (1.59e-01)	0.337486	240
IGHG1_HUMAN	IGHG1	Ig gamma-1 chain C region	80	Secreted protein	Secreted	-3.42e-04 (2.64e-03)	8.38e-01 (1.46e-01)	0.837716	241
IGHG2_HUMAN	IGHG2	Ig gamma-2 chain C region	80	Secreted protein	Secreted	1.78e-03 (2.18e-03)	8.38e-01 (1.41e-01)	0.83811	242
IGHG3_HUMAN	IGHG3	Ig gamma-3 chain C region	80	Secreted protein	Secreted	-2.28e-03 (1.30e-03)	5.82e-01 (2.24e-01)	0.582424	243
IGHG4_HUMAN	IGHG4	Ig gamma-4 chain C region	79	Secreted protein	Secreted	-1.42e-02 (4.35e-03)	2.67e-01 (1.74e-01)	0.267133	244
IGHM_HUMAN	IGHM	Ig mu chain C region	80	Secreted protein	Secreted	-3.25e-03 (4.95e-04)	2.16e-01 (9.33e-02)	0.215717	245
IGJ_HUMAN	JCHAIN	Immunoglobulin J chain	80	Secreted protein	Secreted	-3.14e-03 (7.61e-04)	3.86e-01 (1.58e-01)	0.385753	246
ITIH1_HUMAN	ITIH1	Inter-alpha-trypsin inhibitor heavy chain H1	80	Secreted protein	Secreted	2.76e-03 (3.01e-04)	2.15e-02 (1.83e-02)	0.0215265	247
KAIN_HUMAN	SERPINA4	Kallistatin	80	Secreted protein	Secreted	-2.35e-03 (3.74e-04)	1.43e-01 (1.05e-01)	0.143021	248
LG3BP_HUMAN	LGALS3BP	Galectin-3-binding protein	80	Secreted protein	Secreted	4.48e-03 (4.21e-04)	2.64e-03 (3.60e-03)	0.00264292	249
LIRA3_HUMAN	LILRA3	Leukocyte immunoglobulin-like receptor subfamily A member 3	78	Secreted protein	Secreted	5.73e-03 (1.20e-03)	2.81e-01 (1.16e-01)	0.281123	250
LUM_HUMAN	LUM	Lumican	80	Secreted protein	Secreted	4.31e-03 (3.51e-04)	3.44e-03 (5.66e-03)	0.00344327	251
LYSC_HUMAN	LYZ	Lysozyme C	80	Secreted protein	Secreted	-1.38e-03 (5.19e-04)	6.02e-01 (1.66e-01)	0.601965	252
MGP_HUMAN	MGP	Matrix Gla protein	80	Secreted protein	Secreted	3.94e-03 (8.88e-04)	8.73e-02 (7.40e-02)	0.0872924	253
NOTUM_HUMAN	NOTUM	Palmitoleoyl-protein carboxylesterase NOTUM	80	Secreted protein	Secreted	8.14e-04 (5.21e-04)	8.04e-01 (1.38e-01)	0.803981	254
PAFA_HUMAN	PLA2G7	Platelet-activating factor acetylhydrolase	79	Secreted protein	Secreted	-6.83e-03 (1.68e-03)	3.30e-01 (1.31e-01)	0.329503	255
PCOC1_HUMAN	PCOLCE	Procollagen C-endopeptidase enhancer 1	76	Secreted protein	Secreted	-3.62e-03 (3.71e-03)	6.68e-01 (1.70e-01)	0.667551	256
PGRP2_HUMAN	PGLYRP2	N-acetylmuramoyl-L-alanine amidase	80	Secreted protein	Secreted	3.03e-03 (2.78e-04)	2.12e-02 (1.91e-02)	0.0212181	257
PHLD_HUMAN	GPLD1	Phosphatidylinositol-glycan-specific phospholipase D	80	Secreted protein	Secreted	2.53e-04 (3.15e-04)	8.31e-01 (1.56e-01)	0.830741	258
PLF4_HUMAN	PF4	Platelet factor 4	80	Secreted protein	Secreted	4.04e-05 (1.16e-03)	8.33e-01 (1.50e-01)	0.833191	259
PON1_HUMAN	PON1	Serum paraoxonase/arylesterase 1	80	Secreted protein	Secreted	1.27e-03 (3.34e-04)	3.54e-01 (1.35e-01)	0.353816	260
PON3_HUMAN	PON3	Serum paraoxonase/lactonase 3	80	Secreted protein	Secreted	-2.77e-04 (3.77e-04)	8.19e-01 (1.39e-01)	0.819335	261
PRG4_HUMAN	PRG4	Proteoglycan 4	80	Secreted protein	Secreted	6.64e-03 (6.79e-04)	3.34e-04 (6.60e-04)	0.00033407	262
PROP_HUMAN	CFP	Properdin	80	Secreted protein	Secreted	7.96e-04 (2.92e-04)	5.01e-01 (1.59e-01)	0.501465	263
PROZ_HUMAN	PROZ	Vitamin K-dependent protein Z	80	Secreted protein	Secreted	-3.07e-04 (3.32e-04)	8.78e-01 (1.16e-01)	0.878058	264
PZP_HUMAN	PZP	Pregnancy zone protein	80	Secreted protein	Secreted	-5.88e-03 (2.20e-03)	3.95e-01 (2.07e-01)	0.395215	265
RELN_HUMAN	RELN	Reelin	80	Secreted protein	Secreted	2.59e-03 (1.07e-03)	6.59e-01 (1.64e-01)	0.659334	266
RET4_HUMAN	RBP4	Retinol-binding protein 4	80	Secreted protein	Secreted	-1.98e-03 (5.29e-04)	3.47e-01 (1.69e-01)	0.347246	267
SAA1_HUMAN	SAA1	Serum amyloid A-1 protein	80	Secreted protein	Secreted	-2.20e-03 (1.51e-03)	8.23e-01 (1.36e-01)	0.822937	268
SAA2_HUMAN	SAA2	Serum amyloid A-2 protein	80	Secreted protein	Secreted	-3.52e-03 (7.68e-04)	3.96e-01 (1.29e-01)	0.396064	269
SEPP1_HUMAN	SEPP1	Selenoprotein P	80	Secreted protein	Secreted	1.51e-03 (7.42e-04)	5.54e-01 (2.13e-01)	0.554328	270
SHBG_HUMAN	SHBG	Sex hormone-binding globulin	80	Secreted protein	Secreted	8.12e-03 (4.20e-04)	3.12e-05 (3.58e-05)	3.12e-05	271
SODE_HUMAN	SOD3	Extracellular superoxide dismutase [Cu-Zn]	80	Secreted protein	Secreted	-2.17e-03 (4.10e-04)	1.55e-01 (1.06e-01)	0.154589	272
SPP24_HUMAN	SPP2	Secreted phosphoprotein 24	78	Secreted protein	Secreted	4.23e-03 (2.16e-03)	7.01e-01 (1.45e-01)	0.701232	273
TARSH_HUMAN	ABI3BP	Target of Nesh-SH3	80	Secreted protein	Secreted	3.13e-03 (5.57e-04)	1.21e-01 (8.69e-02)	0.120956	274
TCO1_HUMAN	TCN1	Transcobalamin-1	80	Secreted protein	Secreted	-6.85e-03 (2.19e-03)	5.54e-01 (9.77e-02)	0.554049	275
TENN_HUMAN	TNN	Tenascin-N	80	Secreted protein	Secreted	2.42e-03 (6.92e-04)	3.01e-01 (1.46e-01)	0.300603	276
TENX_HUMAN	TNXB	Tenascin-X	80	Secreted protein	Secreted	7.77e-04 (5.88e-04)	7.39e-01 (1.99e-01)	0.738722	277
TETN_HUMAN	CLEC3B	Tetranectin	80	Secreted protein	Secreted	2.47e-03 (3.52e-04)	8.95e-02 (5.34e-02)	0.0894964	278
THBG_HUMAN	SERPINA7	Thyroxine-binding globulin	80	Secreted protein	Secreted	-2.29e-03 (3.84e-04)	1.11e-01 (8.94e-02)	0.11143	279
VTDB_HUMAN	GC	Vitamin D-binding protein	80	Secreted protein	Secreted	6.82e-04 (2.81e-04)	5.51e-01 (1.80e-01)	0.550793	280
ZA2G_HUMAN	AZGP1	Zinc-alpha-2-glycoprotein	80	Secreted protein	Secreted	3.16e-03 (3.53e-04)	1.08e-02 (1.52e-02)	0.0108144	281
ZPI_HUMAN	SERPINA10	Protein Z-dependent protease inhibitor	80	Secreted protein	Secreted	6.66e-04 (3.43e-04)	5.95e-01 (2.22e-01)	0.595476	282
NOE1_HUMAN	OLFM1	Noelin	73	Secreted protein	Secreted	-7.83e-03 (1.84e-03)	2.78e-01 (1.42e-01)	0.277609	283
GGH_HUMAN	GGH	Gamma-glutamyl hydrolase	54	Secreted protein	Secreted	-5.07e-03 (5.38e-03)	7.94e-01 (1.47e-01)	0.793557	284
PROC_HUMAN	PROC	Vitamin K-dependent protein C	80	Other	Coagulation	-3.67e-04 (3.03e-04)	7.89e-01 (1.67e-01)	0.788804	285
A2AP_HUMAN	SERPINF2	Alpha-2-antiplasmin	80	Secreted protein	Coagulation	9.84e-04 (3.14e-04)	4.30e-01 (1.72e-01)	0.429709	286
ANT3_HUMAN	SERPINC1	Antithrombin-III	80	Secreted protein	Coagulation	1.94e-03 (2.97e-04)	7.65e-02 (4.50e-02)	0.0765486	287
F13A_HUMAN	F13A1	Coagulation factor XIII A chain	80	Secreted protein	Coagulation	7.44e-04 (3.53e-04)	6.67e-01 (1.69e-01)	0.666883	288
FA10_HUMAN	F10	Coagulation factor X	80	Secreted protein	Coagulation	8.44e-04 (3.58e-04)	4.98e-01 (1.84e-01)	0.498107	289
FA12_HUMAN	F12	Coagulation factor XII	80	Secreted protein	Coagulation	-4.07e-04 (3.45e-04)	7.36e-01 (2.10e-01)	0.735949	290
FA5_HUMAN	F5	Coagulation factor V	80	Secreted protein	Coagulation	1.57e-03 (2.76e-04)	1.82e-01 (1.01e-01)	0.182319	291
FA7_HUMAN	F7	Coagulation factor VII	80	Secreted protein	Coagulation	-8.26e-04 (3.74e-04)	6.83e-01 (1.63e-01)	0.682932	292
KNG1_HUMAN	KNG1	Kininogen-1	80	Secreted protein	Coagulation	2.28e-03 (3.54e-04)	5.88e-02 (4.01e-02)	0.058809	293
PROS_HUMAN	PROS1	Vitamin K-dependent protein S	80	Secreted protein	Coagulation	7.05e-04 (3.41e-04)	5.83e-01 (1.92e-01)	0.582821	294
CXCL7_HUMAN	PPBP	Platelet basic protein	80	Secreted protein	Coagulation	-3.76e-03 (6.67e-04)	1.24e-01 (9.59e-02)	0.123844	295
F13B_HUMAN	F13B	Coagulation factor XIII B chain	80	Secreted protein	Coagulation	4.88e-03 (3.30e-04)	6.17e-05 (8.18e-05)	6.17e-05	296
FA11_HUMAN	F11	Coagulation factor XI	80	Secreted protein	Coagulation	2.39e-03 (3.33e-04)	2.04e-02 (2.55e-02)	0.020413	297
FA9_HUMAN	F9	Coagulation factor IX	80	Secreted protein	Coagulation	4.17e-03 (4.08e-04)	2.53e-04 (3.32e-04)	0.00025305	298
IPSP_HUMAN	SERPINA5	Plasma serine protease inhibitor	80	Secreted protein	Coagulation	4.39e-03 (4.79e-04)	4.23e-03 (4.94e-03)	0.00423169	299
A1AT_HUMAN	SERPINA1	Alpha-1-antitrypsin	80	Leakage-protein	Coagulation	7.46e-04 (1.48e-03)	8.52e-01 (1.31e-01)	0.852475	300
HEP2_HUMAN	SERPIND1	Heparin cofactor 2	80	Secreted protein	Coagulation	6.85e-04 (3.18e-04)	6.00e-01 (1.84e-01)	0.60048	301
KLKB1_HUMAN	KLKB1	Plasma kallikrein	80	Secreted protein	Coagulation	-3.68e-04 (2.41e-04)	7.32e-01 (1.81e-01)	0.731846	302
PLMN_HUMAN	PLG	Plasminogen	80	Secreted protein	Coagulation	-1.13e-03 (2.27e-04)	2.67e-01 (1.12e-01)	0.266655	303
THRB_HUMAN	F2	Prothrombin	80	Secreted protein	Coagulation	1.59e-03 (2.40e-04)	1.16e-01 (6.47e-02)	0.116361	304
VWF_HUMAN	VWF	von Willebrand factor	80	Secreted protein	Coagulation	1.38e-04 (5.63e-04)	8.39e-01 (1.60e-01)	0.838866	305
AACT_HUMAN	SERPINA3	Alpha-1-antichymotrypsin	80	Secreted protein	Acute phase response signalling	-1.25e-04 (3.19e-04)	8.60e-01 (1.26e-01)	0.859753	306
ALBU_HUMAN	ALB	Serum albumin	80	Secreted protein	Acute phase response signalling	-4.64e-03 (9.26e-04)	3.25e-01 (1.24e-01)	0.3254	307
APOH_HUMAN	APOH	Beta-2-glycoprotein 1	80	Secreted protein	Acute phase response signalling	8.57e-04 (2.43e-04)	5.10e-01 (1.42e-01)	0.510486	308
CERU_HUMAN	CP	Ceruloplasmin	80	Secreted protein	Acute phase response signalling	3.07e-03 (2.78e-04)	3.95e-03 (5.40e-03)	0.00394824	309
CRP_HUMAN	CRP	C-reactive protein	80	Secreted protein	Acute phase response signalling	4.91e-03 (1.41e-03)	4.60e-01 (1.66e-01)	0.459546	310
FIBA_HUMAN	FGA	Fibrinogen alpha chain	80	Secreted protein	Acute phase response signalling	1.21e-04 (2.44e-04)	8.78e-01 (1.18e-01)	0.877929	311
FIBB_HUMAN	FGB	Fibrinogen beta chain	80	Secreted protein	Acute phase response signalling	3.44e-04 (2.89e-04)	7.98e-01 (1.66e-01)	0.798072	312
FIBG_HUMAN	FGG	Fibrinogen gamma chain	80	Secreted protein	Acute phase response signalling	-5.10e-05 (2.52e-04)	8.76e-01 (1.15e-01)	0.876395	313
HEMO_HUMAN	HPX	Hemopexin	80	Secreted protein	Acute phase response signalling	-6.25e-04 (2.69e-04)	6.10e-01 (1.75e-01)	0.609552	314
HPT_HUMAN	HP	Haptoglobin	80	Secreted protein	Acute phase response signalling	1.42e-03 (9.17e-04)	8.26e-01 (1.31e-01)	0.826436	315
HRG_HUMAN	HRG	Histidine-rich glycoprotein	80	Secreted protein	Acute phase response signalling	1.58e-03 (2.38e-04)	2.45e-01 (9.01e-02)	0.245239	316
ITIH2_HUMAN	ITIH2	Inter-alpha-trypsin inhibitor heavy chain H2	80	Secreted protein	Acute phase response signalling	2.47e-03 (2.82e-04)	5.17e-02 (3.28e-02)	0.0517226	317
ITIH3_HUMAN	ITIH3	Inter-alpha-trypsin inhibitor heavy chain H3	80	Secreted protein	Acute phase response signalling	-1.42e-03 (5.35e-04)	5.69e-01 (1.52e-01)	0.568753	318
ITIH4_HUMAN	ITIH4	Inter-alpha-trypsin inhibitor heavy chain H4	80	Secreted protein	Acute phase response signalling	1.12e-03 (2.11e-04)	2.57e-01 (9.24e-02)	0.25726	319
SAMP_HUMAN	APCS	Serum amyloid P-component	80	Secreted protein	Acute phase response signalling	3.18e-03 (2.58e-04)	1.33e-02 (9.91e-03)	0.0133205	320
TRFE_HUMAN	TF	Serotransferrin	80	Secreted protein	Acute phase response signalling	-2.26e-03 (6.84e-04)	4.45e-01 (1.79e-01)	0.444659	321
C1R_HUMAN	C1R	Complement C1r subcomponent	80	Secreted protein	Acute phase response signalling	1.18e-03 (2.54e-04)	2.40e-01 (1.36e-01)	0.239889	322
C1S_HUMAN	C1S	Complement C1s subcomponent	80	Secreted protein	Acute phase response signalling	1.72e-03 (2.30e-04)	9.69e-02 (7.37e-02)	0.0969233	323
CFAB_HUMAN	CFB	Complement factor B	80	Secreted protein	Acute phase response signalling	2.91e-03 (2.22e-04)	1.53e-03 (1.92e-03)	0.00153194	324
CO2_HUMAN	C2	Complement C2	80	Secreted protein	Acute phase response signalling	1.54e-03 (2.26e-04)	7.11e-02 (3.57e-02)	0.0711285	325
CO3_HUMAN	C3	Complement C3	80	Secreted protein	Acute phase response signalling	1.84e-03 (2.68e-04)	5.57e-02 (3.56e-02)	0.055656	326
CO5_HUMAN	C5	Complement C5	80	Secreted protein	Acute phase response signalling	8.16e-04 (2.35e-04)	4.29e-01 (1.62e-01)	0.429379	327
CO9_HUMAN	C9	Complement component C9	80	Secreted protein	Acute phase response signalling	3.39e-03 (3.27e-04)	3.57e-02 (2.73e-02)	0.0356666	328
IC1_HUMAN	SERPING1	Plasma protease C1 inhibitor	80	Secreted protein	Acute phase response signalling	2.71e-03 (2.98e-04)	1.13e-02 (1.52e-02)	0.0113105	329
MBL2_HUMAN	MBL2	Mannose-binding protein C	80	Secreted protein	Acute phase response signalling	5.58e-03 (6.19e-04)	1.25e-02 (1.45e-02)	0.0124586	330
C1QA_HUMAN	C1QA	Complement C1q subcomponent subunit A	80	Secreted protein	Complement system	2.71e-03 (3.51e-04)	5.86e-02 (5.15e-02)	0.0585519	331
C1QC_HUMAN	C1QC	Complement C1q subcomponent subunit C	80	Secreted protein	Complement system	9.54e-04 (2.45e-04)	4.43e-01 (1.34e-01)	0.442761	332
C1RL_HUMAN	C1RL	Complement C1r subcomponent-like protein	80	Secreted protein	Complement system	1.80e-03 (2.47e-04)	1.22e-01 (6.23e-02)	0.121757	333
CFAH_HUMAN	CFH	Complement factor H	80	Secreted protein	Complement system	2.81e-03 (3.18e-04)	2.10e-03 (2.42e-03)	0.00209935	334
CFAI_HUMAN	CFI	Complement factor I	80	Secreted protein	Complement system	1.73e-03 (2.70e-04)	8.24e-02 (5.59e-02)	0.0823639	335
CO6_HUMAN	C6	Complement component C6	80	Secreted protein	Complement system	1.66e-03 (2.74e-04)	1.21e-01 (7.28e-02)	0.121257	336
CO7_HUMAN	C7	Complement component C7	80	Secreted protein	Complement system	1.95e-03 (2.70e-04)	1.48e-01 (6.75e-02)	0.148075	337
CO8A_HUMAN	C8A	Complement component C8 alpha chain	80	Secreted protein	Complement system	4.64e-03 (3.01e-04)	1.30e-05 (1.83e-05)	1.3e-05	338
CO8B_HUMAN	C8B	Complement component C8 beta chain	80	Secreted protein	Complement system	4.06e-03 (2.90e-04)	5.91e-05 (1.13e-04)	5.91e-05	339
CO8G_HUMAN	C8G	Complement component C8 gamma chain	80	Secreted protein	Complement system	5.93e-03 (3.75e-04)	6.27e-06 (7.75e-06)	6.27e-06	340
FHR1_HUMAN	CFHR1	Complement factor H-related protein 1	80	Secreted protein	Complement system	3.06e-03 (4.66e-04)	4.05e-02 (4.62e-02)	0.0405284	341
FHR2_HUMAN	CFHR2	Complement factor H-related protein 2	80	Secreted protein	Complement system	2.23e-03 (3.52e-04)	9.39e-02 (8.12e-02)	0.0939449	342
FHR4_HUMAN	CFHR4	Complement factor H-related protein 4	80	Secreted protein	Complement system	-5.63e-04 (1.45e-03)	8.20e-01 (1.59e-01)	0.819673	343
FHR5_HUMAN	CFHR5	Complement factor H-related protein 5	80	Secreted protein	Complement system	9.06e-03 (7.39e-04)	1.00e-05 (2.25e-05)	1e-05	344
MASP1_HUMAN	MASP1	Mannan-binding lectin serine protease 1	80	Secreted protein	Complement system	2.13e-03 (5.46e-04)	3.19e-01 (1.54e-01)	0.318971	345
MASP2_HUMAN	MASP2	Mannan-binding lectin serine protease 2	77	Secreted protein	Complement system	6.72e-03 (7.63e-04)	1.47e-02 (1.77e-02)	0.0147459	346
S10A8_HUMAN	S100A8	Protein S100-A8	80	Leakage-protein	LXR/RXR activation	-1.12e-02 (3.59e-03)	1.90e-01 (1.75e-01)	0.190305	347
APOA_HUMAN	LPA	Apolipoprotein	80	Other	LXR/RXR activation	-3.19e-03 (4.44e-04)	1.04e-01 (7.66e-02)	0.10446	348
A1BG_HUMAN	A1BG	Alpha-1B-glycoprotein	80	Secreted protein	LXR/RXR activation	1.89e-03 (2.43e-04)	5.06e-02 (3.45e-02)	0.0506411	349
APOA4_HUMAN	APOA4	Apolipoprotein A-IV	80	Secreted protein	LXR/RXR activation	-4.02e-04 (4.35e-04)	8.13e-01 (1.51e-01)	0.8131	350
APOB_HUMAN	APOB	Apolipoprotein B-100	80	Secreted protein	LXR/RXR activation	-4.08e-03 (4.36e-04)	9.17e-04 (1.29e-03)	0.0009172	351
APOC1_HUMAN	APOC1	Apolipoprotein C-I	80	Secreted protein	LXR/RXR activation	2.07e-03 (8.49e-04)	6.32e-01 (1.72e-01)	0.631801	352
APOC2_HUMAN	APOC2	Apolipoprotein C-II	80	Secreted protein	LXR/RXR activation	-2.49e-03 (5.59e-04)	1.60e-01 (9.49e-02)	0.159981	353
APOC3_HUMAN	APOC3	Apolipoprotein C-III	80	Secreted protein	LXR/RXR activation	-5.44e-03 (6.16e-04)	8.51e-03 (1.13e-02)	0.00850708	354
APOC4_HUMAN	APOC4	Apolipoprotein C-IV	80	Secreted protein	LXR/RXR activation	-2.47e-03 (6.90e-04)	4.36e-01 (1.60e-01)	0.4358	355
APOD_HUMAN	APOD	Apolipoprotein D	80	Secreted protein	LXR/RXR activation	-7.25e-03 (5.06e-04)	4.57e-05 (9.25e-05)	4.57e-05	356
APOE_HUMAN	APOE	Apolipoprotein E	80	Secreted protein	LXR/RXR activation	-2.84e-04 (4.72e-04)	7.45e-01 (2.32e-01)	0.744743	357
APOF_HUMAN	APOF	Apolipoprotein F	80	Secreted protein	LXR/RXR activation	-1.37e-02 (3.09e-03)	1.62e-01 (1.21e-01)	0.161777	358
APOL1_HUMAN	APOL1	Apolipoprotein L1	80	Secreted protein	LXR/RXR activation	1.77e-03 (6.36e-04)	2.69e-01 (1.61e-01)	0.269445	359
CETP_HUMAN	CETP	Cholesteryl ester transfer protein	80	Secreted protein	LXR/RXR activation	-4.05e-03 (1.42e-03)	4.50e-01 (1.80e-01)	0.450339	360
LCAT_HUMAN	LCAT	Phosphatidylcholine-sterol acyltransferase	80	Secreted protein	LXR/RXR activation	-1.81e-04 (3.91e-04)	8.40e-01 (1.38e-01)	0.839862	361
PLTP_HUMAN	PLTP	Phospholipid transfer protein	80	Secreted protein	LXR/RXR activation	-1.95e-03 (6.72e-04)	4.25e-01 (1.97e-01)	0.424952	362
VTNC_HUMAN	VTN	Vitronectin	80	Secreted protein	LXR/RXR activation	1.51e-03 (3.04e-04)	2.34e-01 (1.10e-01)	0.234273	363
AMBP_HUMAN	AMBP	Protein AMBP [Cleaved into: Alpha-1-microglobulin	80	Secreted protein	LXR/RXR activation	3.22e-03 (2.67e-04)	2.10e-03 (2.97e-03)	0.00209878	364
APOA1_HUMAN	APOA1	Apolipoprotein A-I	80	Secreted protein	LXR/RXR activation	-1.65e-03 (2.83e-04)	2.25e-01 (1.10e-01)	0.225321	365
FETUA_HUMAN	AHSG	Alpha-2-HS-glycoprotein	80	Secreted protein	LXR/RXR activation	3.10e-03 (3.06e-04)	1.02e-02 (7.88e-03)	0.0102467	366
PEDF_HUMAN	SERPINF1	Pigment epithelium-derived factor	80	Secreted protein	LXR/RXR activation	4.13e-03 (3.94e-04)	4.61e-04 (8.84e-04)	0.00046128	367
SAA4_HUMAN	SAA4	Serum amyloid A-4 protein	80	Secreted protein	LXR/RXR activation	-2.18e-03 (3.56e-04)	1.49e-01 (1.03e-01)	0.148768	368
TTHY_HUMAN	TTR	Transthyretin	80	Secreted protein	LXR/RXR activation	-2.14e-03 (3.75e-04)	2.01e-01 (1.26e-01)	0.201246	369
CD14_HUMAN	CD14	Monocyte differentiation antigen CD14	80	Leakage-protein	LXR/RXR activation	6.14e-03 (3.34e-04)	3.21e-04 (2.52e-04)	0.00032123	370
IL1AP_HUMAN	IL1RAP	Interleukin-1 receptor accessory protein	78	Other	LXR/RXR activation	-6.83e-03 (1.00e-03)	1.13e-01 (6.15e-02)	0.112815	371
ANGT_HUMAN	AGT	Angiotensinogen	80	Secreted protein	LXR/RXR activation	-2.30e-03 (3.67e-04)	7.74e-02 (6.73e-02)	0.077377	372
LBP_HUMAN	LBP	Lipopolysaccharide-binding protein	80	Secreted protein	LXR/RXR activation	1.08e-03 (3.67e-04)	5.50e-01 (1.76e-01)	0.55022	373
ICAM1_HUMAN	ICAM1	Intercellular adhesion molecule 1	80	Leakage-protein	Hepatic fibrosis	8.19e-03 (1.21e-03)	4.20e-02 (4.29e-02)	0.0420266	374
VCAM1_HUMAN	VCAM1	Vascular cell adhesion protein 1	80	Leakage-protein	Hepatic fibrosis	7.53e-03 (8.32e-04)	5.98e-02 (3.14e-02)	0.0598221	375
MMP2_HUMAN	MMP2	72 kDa type IV collagenase	80	Other	Hepatic fibrosis	7.36e-03 (1.11e-03)	2.18e-01 (9.56e-02)	0.218004	376
COIA1_HUMAN	COL18A1	Collagen alpha-1	80	Secreted protein	Hepatic fibrosis	3.07e-03 (5.01e-04)	6.47e-02 (6.17e-02)	0.0646572	377
FINC_HUMAN	FN1	Fibronectin	80	Secreted protein	Hepatic fibrosis	-1.19e-02 (1.58e-03)	1.90e-02 (1.06e-02)	0.0189612	378
IBP3_HUMAN	IGFBP3	Insulin-like growth factor-binding protein 3	80	Secreted protein	Hepatic fibrosis	1.68e-03 (4.66e-04)	2.76e-01 (1.18e-01)	0.27559	379
IBP5_HUMAN	IGFBP5	Insulin-like growth factor-binding protein 5	72	Secreted protein	Hepatic fibrosis	5.60e-03 (1.63e-03)	4.91e-01 (1.43e-01)	0.490836	380
IGF1_HUMAN	IGF1	Insulin-like growth factor I	75	Secreted protein	Hepatic fibrosis	7.52e-03 (1.25e-03)	9.41e-02 (7.10e-02)	0.0941176	381
TIMP1_HUMAN	TIMP1	Metalloproteinase inhibitor 1	80	Secreted protein	Hepatic fibrosis	5.87e-03 (1.69e-03)	2.77e-01 (1.72e-01)	0.277175	382
A2MG_HUMAN	A2M	Alpha-2-macroglobulin	80	Secreted protein	Hepatic fibrosis	3.12e-04 (2.76e-04)	7.95e-01 (1.52e-01)	0.795435	383
ABCF1_HUMAN	ABCF1	ATP-binding cassette sub-family F member 1	80	Other	Other	-6.73e-03 (1.27e-03)	2.13e-01 (7.63e-02)	0.213291	384
AL2SA_HUMAN	ALS2CR11	Amyotrophic lateral sclerosis 2 chromosomal region candidate gene 11 protein	80	Other	Other	8.89e-04 (7.36e-04)	7.79e-01 (1.56e-01)	0.779129	385
AP5B1_HUMAN	AP5B1	AP-5 complex subunit beta-1	72	Other	Other	-6.84e-03 (1.97e-03)	2.10e-01 (1.86e-01)	0.210443	386
ATRN_HUMAN	ATRN	Attractin	80	Other	Other	1.18e-04 (3.07e-04)	8.66e-01 (1.25e-01)	0.865662	387
CASC1_HUMAN	CASC1	Protein CASC1	80	Other	Other	5.20e-03 (1.93e-03)	5.43e-01 (1.84e-01)	0.543027	388
CC043_HUMAN	SMCO1	Single-pass membrane and coiled-coil domain-containing protein 1	79	Other	Other	-6.36e-03 (1.95e-03)	2.71e-01 (1.71e-01)	0.270781	389
CC121_HUMAN	CCDC121	Coiled-coil domain-containing protein 121	80	Other	Other	-2.10e-03 (4.85e-04)	3.07e-01 (1.40e-01)	0.307226	390
CCD96_HUMAN	CCDC96	Coiled-coil domain-containing protein 96	80	Other	Other	1.64e-03 (4.83e-04)	6.46e-01 (1.25e-01)	0.645982	391
CHL1_HUMAN	CHL1	Neural cell adhesion molecule L1-like protein	74	Other	Other	3.81e-03 (2.47e-03)	7.48e-01 (2.00e-01)	0.747923	392
CNO_HUMAN	BLOC1S4	Biogenesis of lysosome-related organelles complex 1 subunit 4	80	Other	Other	-8.19e-03 (1.01e-03)	1.59e-02 (2.33e-02)	0.0158724	393
DAPK1_HUMAN	DAPK1	Death-associated protein kinase 1	80	Other	Other	1.30e-03 (5.33e-04)	5.28e-01 (1.95e-01)	0.527735	394
DKC1_HUMAN	DKC1	H/ACA ribonucleoprotein complex subunit 4	80	Other	Other	3.83e-03 (3.13e-03)	4.42e-01 (1.48e-01)	0.442059	395
DOC10_HUMAN	DOCK10	Dedicator of cytokinesis protein 10	80	Other	Other	3.68e-03 (4.44e-04)	2.67e-02 (1.83e-02)	0.0267376	396
EXOC1_HUMAN	EXOC1	Exocyst complex component 1	80	Other	Other	5.29e-03 (6.39e-04)	7.54e-02 (2.78e-02)	0.0754022	397
FA83B_HUMAN	FAM83B	Protein FAM83B	80	Other	Other	6.07e-04 (4.00e-04)	7.72e-01 (1.58e-01)	0.771602	398
FILA_HUMAN	FLG	Filaggrin	80	Other	Other	-3.16e-03 (8.19e-04)	2.86e-01 (1.58e-01)	0.286133	399
FSD1L_HUMAN	FSD1L	FSD1-like protein	80	Other	Other	2.31e-03 (7.02e-04)	4.01e-01 (1.78e-01)	0.401371	400
GBB5_HUMAN	GNB5	Guanine nucleotide-binding protein subunit beta-5	80	Other	Other	-9.72e-04 (4.26e-04)	6.19e-01 (1.79e-01)	0.618723	401
GIN1_HUMAN	GIN1	Gypsy retrotransposon integrase-like protein 1	80	Other	Other	1.10e-03 (1.74e-03)	7.27e-01 (2.30e-01)	0.727478	402
HBA_HUMAN	HBA1;	Hemoglobin subunit alpha	80	Other	Other	1.82e-03 (1.28e-03)	7.02e-01 (1.93e-01)	0.701816	403
HBB_HUMAN	HBB	Hemoglobin subunit beta	80	Other	Other	2.60e-04 (2.12e-03)	8.71e-01 (1.20e-01)	0.870784	404
MOCS1_HUMAN	MOCS1	Molybdenum cofactor biosynthesis protein 1	71	Other	Other	-3.11e-02 (4.02e-03)	6.46e-03 (1.70e-02)	0.00645771	405
NCAM1_HUMAN	NCAM1	Neural cell adhesion molecule 1	80	Other	Other	-3.43e-03 (7.56e-04)	2.01e-01 (1.16e-01)	0.200857	406
NEBL_HUMAN	NEBL	Nebulette	80	Other	Other	-2.23e-04 (6.74e-04)	8.20e-01 (1.61e-01)	0.8202	407
OAF_HUMAN	OAF	Out at first protein homolog	80	Other	Other	6.43e-03 (1.80e-03)	1.23e-01 (1.26e-01)	0.12325	408
PEPD_HUMAN	PEPD	Xaa-Pro dipeptidase	80	Other	Other	4.37e-03 (1.11e-03)	4.74e-01 (1.63e-01)	0.473696	409
PKHA6_HUMAN	PLEKHA6	Pleckstrin homology domain-containing family A member 6	80	Other	Other	3.48e-03 (1.01e-03)	2.29e-01 (1.92e-01)	0.228841	410
PLEK_HUMAN	PLEK	Pleckstrin	80	Other	Other	-3.47e-03 (1.10e-03)	4.79e-01 (1.51e-01)	0.479429	411
PP4RL_HUMAN	PPP4R1L	Putative serine/threonine-protein phosphatase 4 regulatory subunit 1-like	79	Other	Other	-1.16e-03 (1.75e-03)	8.00e-01 (1.45e-01)	0.799699	412
PPCS_HUMAN	PPCS	Phosphopantothenate--cysteine ligase	80	Other	Other	-3.42e-03 (1.06e-03)	1.67e-01 (1.29e-01)	0.167017	413
QSOX1_HUMAN	QSOX1	Sulfhydryl oxidase 1	80	Other	Other	3.29e-03 (3.99e-04)	8.07e-02 (5.62e-02)	0.0807446	414
RIC3_HUMAN	RIC3	Protein RIC-3	80	Other	Other	2.86e-03 (5.55e-04)	1.59e-01 (8.86e-02)	0.15906	415
S10A4_HUMAN	S100A4	Protein S100-A4	79	Other	Other	-8.68e-04 (1.13e-03)	7.28e-01 (1.84e-01)	0.728073	416
ST32B_HUMAN	STK32B	Serine/threonine-protein kinase 32B	80	Other	Other	-4.63e-03 (7.37e-04)	2.06e-01 (9.19e-02)	0.205776	417
TAGL2_HUMAN	TAGLN2	Transgelin-2	80	Other	Other	-2.74e-03 (6.38e-04)	2.99e-01 (1.48e-01)	0.298724	418
THAP4_HUMAN	THAP4	THAP domain-containing protein 4	80	Other	Other	-5.27e-03 (8.22e-04)	5.75e-02 (4.11e-02)	0.0574837	419
TNR6C_HUMAN	TNRC6C	Trinucleotide repeat-containing gene 6C protein	80	Other	Other	-4.94e-03 (1.16e-03)	3.09e-01 (1.33e-01)	0.308871	420
TPIS_HUMAN	TPI1	Triosephosphate isomerase	77	Other	Other	7.33e-04 (1.51e-03)	8.68e-01 (1.33e-01)	0.867712	421
TTK_HUMAN	TTK	Dual specificity protein kinase TTK	80	Other	Other	-5.65e-03 (4.94e-04)	7.68e-04 (9.86e-04)	0.00076812	422
UH1BL_HUMAN	UHRF1BP1L	UHRF1-binding protein 1-like	80	Other	Other	1.50e-03 (6.69e-04)	4.94e-01 (2.14e-01)	0.493929	423
VP13A_HUMAN	VPS13A	Vacuolar protein sorting-associated protein 13A	80	Other	Other	2.19e-03 (8.81e-04)	4.87e-01 (1.88e-01)	0.487276	424
YD002_HUMAN	ZGRF1	Protein ZGRF1	80	Other	Other	-4.58e-03 (1.10e-03)	4.36e-01 (1.35e-01)	0.436168	425
PRR14_HUMAN	PRR14	Proline-rich protein 14	55	Other	Other	4.35e-03 (3.73e-03)	7.08e-01 (2.78e-01)	0.708175	426
ZCHC3_HUMAN	ZCCHC3	Zinc finger CCHC domain-containing protein 3	49	Other	Other	7.55e-04 (3.73e-03)	7.73e-01 (1.97e-01)	0.773118	427
HV102_HUMAN		Ig heavy chain V-I region HG3	75	Immunoglobulin	Other	7.76e-04 (2.95e-03)	8.29e-01 (1.46e-01)	0.828711	428
HV103_HUMAN		Ig heavy chain V-I region V35	69	Immunoglobulin	Other	3.55e-03 (3.37e-03)	8.01e-01 (1.55e-01)	0.800612	429
HV303_HUMAN	IGHV3-23	Ig heavy chain V-III region 23	80	Immunoglobulin	Other	-9.64e-04 (1.79e-03)	8.23e-01 (1.33e-01)	0.823044	430
HV310_HUMAN		Ig heavy chain V-III region HIL	80	Immunoglobulin	Other	-9.74e-03 (1.50e-03)	1.67e-01 (7.99e-02)	0.167318	431
HV320_HUMAN		Ig heavy chain V-III region GAL	80	Immunoglobulin	Other	-8.77e-04 (2.24e-03)	8.28e-01 (1.57e-01)	0.828078	432
IGHA1_HUMAN	IGHA1	Ig alpha-1 chain C region	80	Immunoglobulin	Other	-2.91e-03 (1.47e-03)	6.12e-01 (1.85e-01)	0.61228	433
IGKC_HUMAN	IGKC	Ig kappa chain C region	80	Immunoglobulin	Other	-1.04e-03 (1.35e-03)	8.24e-01 (1.41e-01)	0.823589	434
KV105_HUMAN		Ig kappa chain V-I region DEE	80	Immunoglobulin	Other	4.29e-04 (1.89e-03)	8.48e-01 (1.34e-01)	0.847789	435
KV402_HUMAN		Ig kappa chain V-IV region Len	67	Immunoglobulin	Other	-3.02e-04 (3.81e-03)	8.31e-01 (1.55e-01)	0.83129	436
LV302_HUMAN		Ig lambda chain V-III region LOI	66	Immunoglobulin	Other	-5.93e-03 (4.55e-03)	6.73e-01 (2.25e-01)	0.673458	437
amean and standard deviation (SD) of the estimate for FT4 in linear mixed regression models adjusted for age and body mass index (BMI) from 101 subsamples; bmean and SD of the false discorvery rate (FDR) to correct for multiple testing; signficantly associated proteins are printed in bold
